# Supplementary material for: Tidal and hydrological periodicities of seismicity reveal new risk scenarios at Campi Flegrei caldera
Source: Sci Rep. 2018 Sep 14;8:13808. doi: 10.1038/s41598-018-31760-4 (PMC6138717; doi:10.1038/s41598-018-31760-4)
Supplement: Supplementary file 1 — Dataset 1 [file 41598_2018_31760_MOESM1_ESM.xlsx]

## Sheet: VT-catalogue
Date	Time	Magnitude
2005-03-22	17:08:00	0.3
2005-03-24	08:53:00	-9
2005-03-24	16:04:00	-0.5
2005-03-27	00:56:00	-0.4
2005-05-28	21:26:00	0.8
2005-06-08	01:08:00	0.4
2005-08-25	09:37:00	1.1
2005-09-24	08:57:00	0.6
2005-10-05	10:07:00	-0.5
2005-10-05	10:14:00	-0.8
2005-10-05	10:14:00	-0.1
2005-10-05	10:39:00	-0.5
2005-10-05	11:13:00	-9
2005-10-05	11:13:00	-0.3
2005-10-05	11:28:00	-0.1
2005-10-05	11:36:00	-9
2005-10-05	11:36:00	-9
2005-10-05	11:53:00	0.5
2005-10-05	12:07:00	-0.8
2005-10-05	12:13:00	-0.5
2005-10-05	12:14:00	-0.5
2005-10-05	12:16:00	-9
2005-10-05	12:16:00	-9
2005-10-05	12:38:00	0.7
2005-10-05	12:39:00	-9
2005-10-05	12:40:00	-0.3
2005-10-05	13:20:00	-0.3
2005-10-05	13:20:00	-9
2005-10-05	13:21:00	-9
2005-10-05	13:21:00	0.2
2005-10-05	13:33:00	0.6
2005-10-05	13:33:00	-1.1
2005-10-05	13:33:00	-9
2005-10-05	13:43:00	-9
2005-10-05	13:55:00	-9
2005-10-05	14:03:00	-0.5
2005-10-05	14:09:00	0.7
2005-10-05	14:34:00	-0.1
2005-10-05	14:39:00	0.1
2005-10-05	14:39:00	-9
2005-10-05	14:51:00	0.6
2005-10-05	15:22:00	0.2
2005-10-05	15:22:00	0.6
2005-10-05	15:26:00	-0.1
2005-10-05	15:39:00	0.2
2005-10-05	15:41:00	-0.5
2005-10-05	15:41:00	-0.5
2005-10-05	15:44:00	-0.5
2005-10-05	15:49:00	0.5
2005-10-05	16:00:00	0.7
2005-10-05	16:18:00	1.1
2005-10-05	16:20:00	-9
2005-10-05	16:21:00	-9
2005-10-05	16:21:00	0.6
2005-10-05	16:29:00	0.8
2005-10-05	16:30:00	-9
2005-10-05	16:32:00	-0.1
2005-10-05	16:42:00	-9
2005-10-05	16:42:00	-0.5
2005-10-05	16:43:00	-9
2005-10-05	16:45:00	0.6
2005-10-05	16:45:00	-1.1
2005-10-05	16:45:00	-1.1
2005-10-05	16:53:00	-0.3
2005-10-05	16:53:00	-0.3
2005-10-05	16:54:00	0.1
2005-10-05	16:56:00	-0.1
2005-10-05	16:56:00	-9
2005-10-05	16:57:00	-0.5
2005-10-05	17:00:00	-0.3
2005-10-05	17:00:00	-9
2005-10-05	17:01:00	-0.1
2005-10-05	17:01:00	-9
2005-10-05	17:06:00	-9
2005-10-05	17:09:00	0.2
2005-10-05	17:10:00	-9
2005-10-05	17:10:00	-9
2005-10-05	17:10:00	-9
2005-10-05	17:11:00	-9
2005-10-05	17:11:00	-9
2005-10-05	17:11:00	-9
2005-10-05	17:11:00	0.2
2005-10-05	17:11:00	-9
2005-10-05	17:16:00	-0.5
2005-10-05	17:16:00	-9
2005-10-05	17:26:00	-0.8
2005-10-05	17:27:00	-0.5
2005-10-05	17:31:00	0.6
2005-10-05	17:32:00	-0.8
2005-10-05	17:46:00	-9
2005-10-05	17:46:00	-0.1
2005-10-05	17:50:00	-9
2005-10-07	20:39:00	0.1
2005-10-08	13:41:00	0.2
2005-11-05	06:16:00	1.2
2006-01-29	19:52:00	0.6
2006-02-06	08:33:00	-0.5
2006-02-06	09:33:00	0.4
2006-03-01	14:57:00	0.7
2006-04-08	07:09:00	0.9
2006-04-08	11:00:00	-0.5
2006-04-08	11:00:00	-1.6
2006-05-23	02:46:00	0.2
2006-08-29	00:47:00	0.6
2006-09-05	20:20:00	0.4
2006-09-13	01:12:00	0.5
2006-09-13	01:12:00	-0.5
2006-09-13	01:12:00	-1.1
2006-10-19	22:11:00	-1.1
2006-10-19	22:59:00	-0.5
2006-10-19	23:10:00	0.2
2006-10-19	23:15:00	-0.8
2006-10-20	01:36:00	-0.5
2006-10-20	09:51:00	0.3
2006-10-20	09:51:00	-1.1
2006-10-20	16:50:00	-0.1
2006-10-20	21:56:00	-0.3
2006-10-20	22:27:00	-0.3
2006-10-20	22:29:00	-0.3
2006-10-20	23:22:00	-0.1
2006-10-20	23:55:00	-0.5
2006-10-21	01:11:00	-0.5
2006-10-21	10:28:00	-0.8
2006-10-21	11:54:00	-1.1
2006-10-21	14:12:00	-0.3
2006-10-21	18:01:00	-0.3
2006-10-21	23:44:00	-0.1
2006-10-22	02:06:00	-0.5
2006-10-22	02:06:00	-0.5
2006-10-22	02:20:00	-0.3
2006-10-22	03:06:00	-1.1
2006-10-22	05:55:00	-0.5
2006-10-22	06:05:00	0.5
2006-10-22	06:20:00	-0.8
2006-10-22	22:17:00	-9
2006-10-22	22:17:00	-9
2006-10-22	22:17:00	-9
2006-10-22	22:17:00	-9
2006-10-22	22:18:00	-9
2006-10-22	22:18:00	-9
2006-10-22	22:18:00	-0.1
2006-10-22	23:21:00	-1.1
2006-10-22	23:21:00	-0.5
2006-10-23	08:04:00	-1.1
2006-10-23	08:06:00	-1.1
2006-10-23	08:06:00	-9
2006-10-23	08:06:00	0.1
2006-10-23	08:06:00	0.1
2006-10-23	08:06:00	-0.5
2006-10-23	08:07:00	0.8
2006-10-23	08:08:00	0.6
2006-10-23	08:09:00	0.7
2006-10-23	08:10:00	0.6
2006-10-23	08:11:00	0.7
2006-10-23	08:13:00	0.4
2006-10-23	08:18:00	0.6
2006-10-23	17:40:00	-0.3
2006-10-23	17:46:00	0.1
2006-10-23	17:54:00	0.4
2006-10-25	15:08:00	-2
2006-10-25	15:08:00	-2
2006-10-25	15:16:00	-2
2006-10-25	15:16:00	-2
2006-10-25	15:16:00	-2
2006-10-25	15:24:00	-9
2006-10-25	15:37:00	-0.5
2006-10-25	16:00:00	-2
2006-10-25	16:00:00	-2
2006-10-25	16:00:00	-2
2006-10-25	16:00:00	-2
2006-10-25	16:01:00	-2
2006-10-25	16:01:00	-2
2006-10-25	16:01:00	-2
2006-10-25	16:01:00	-2
2006-10-25	17:57:00	-2
2006-10-25	17:57:00	-2
2006-10-25	19:30:00	-2
2006-10-25	20:41:00	-2
2006-10-25	21:19:00	-2
2006-10-25	21:20:00	-2
2006-10-25	21:22:00	-2
2006-10-25	21:23:00	-2
2006-10-25	22:18:00	0.2
2006-10-26	01:25:00	-0.3
2006-10-26	01:38:00	-0.1
2006-10-26	03:19:00	-0.3
2006-10-26	03:42:00	-9
2006-10-26	03:53:00	-2
2006-10-26	03:53:00	-2
2006-10-26	03:56:00	-0.5
2006-10-26	03:56:00	-1.1
2006-10-26	04:00:00	-2
2006-10-26	04:01:00	-2
2006-10-26	04:01:00	-2
2006-10-26	04:01:00	-0.8
2006-10-26	04:01:00	-2
2006-10-26	04:02:00	-0.3
2006-10-26	04:03:00	-0.5
2006-10-26	04:04:00	-0.5
2006-10-26	04:04:00	-0.8
2006-10-26	04:05:00	-0.8
2006-10-26	04:05:00	-2
2006-10-26	04:05:00	-2
2006-10-26	04:05:00	-0.8
2006-10-26	04:05:00	-2
2006-10-26	04:08:00	-0.8
2006-10-26	04:09:00	-2
2006-10-26	04:09:00	-0.8
2006-10-26	04:09:00	-2
2006-10-26	04:09:00	-2
2006-10-26	04:10:00	-0.5
2006-10-26	04:10:00	0.1
2006-10-26	04:10:00	-2
2006-10-26	04:11:00	-2
2006-10-26	04:11:00	-0.5
2006-10-26	04:11:00	-0.5
2006-10-26	04:12:00	-0.5
2006-10-26	04:13:00	-0.5
2006-10-26	04:16:00	-0.8
2006-10-26	04:16:00	0.1
2006-10-26	04:16:00	-2
2006-10-26	04:17:00	-2
2006-10-26	04:18:00	-2
2006-10-26	04:20:00	-2
2006-10-26	04:20:00	-2
2006-10-26	04:21:00	-2
2006-10-26	04:21:00	-2
2006-10-26	04:21:00	-2
2006-10-26	04:42:00	-2
2006-10-26	04:42:00	-2
2006-10-26	04:43:00	-0.8
2006-10-26	04:46:00	-2
2006-10-26	04:47:00	-0.1
2006-10-26	04:49:00	-1.1
2006-10-26	04:53:00	0.5
2006-10-26	21:30:00	-0.8
2006-10-26	22:48:00	-0.8
2006-10-26	22:49:00	-0.1
2006-10-27	02:09:00	-0.5
2006-10-27	05:53:00	-2
2006-10-27	07:46:00	-0.5
2006-10-27	08:15:00	-2
2006-10-27	08:15:00	-1.1
2006-10-27	08:25:00	-2
2006-10-27	09:04:00	-9
2006-10-27	09:04:00	-1.1
2006-10-27	09:07:00	-1.1
2006-10-27	09:09:00	-2
2006-10-27	09:10:00	-0.8
2006-10-27	09:59:00	-1.1
2006-10-27	09:59:00	-1.1
2006-10-27	10:00:00	-1.1
2006-10-27	10:51:00	-2
2006-10-27	10:51:00	-0.8
2006-10-27	11:48:00	-1.1
2006-10-27	12:33:00	-1.1
2006-10-27	12:53:00	-9
2006-10-27	14:08:00	-2
2006-10-27	16:16:00	-0.3
2006-10-28	17:58:00	0.2
2006-11-09	00:33:00	-0.3
2006-12-20	23:53:00	1.1
2006-12-21	22:19:00	-9
2006-12-21	22:24:00	-0.1
2006-12-21	22:25:00	-9
2006-12-21	22:25:00	1.4
2006-12-21	22:26:00	-0.1
2006-12-21	22:42:00	1.1
2006-12-24	03:19:00	-0.3
2007-02-08	01:07:00	0.5
2008-01-03	01:03:00	-0.3
2008-01-05	19:06:00	0.1
2008-01-05	19:09:00	-0.8
2008-01-05	19:07:00	-0.3
2008-01-05	19:08:00	-0.8
2008-01-05	19:08:00	-9
2008-01-05	19:08:00	-0.8
2008-01-05	19:08:00	-0.8
2008-01-05	19:09:00	-0.3
2008-01-05	19:09:00	-1.1
2008-01-05	19:09:00	-1.1
2008-01-05	19:09:00	-0.3
2008-01-05	19:10:00	-0.3
2008-01-05	19:10:00	-1.6
2008-01-05	19:09:00	-0.3
2008-01-05	19:10:00	-0.3
2008-01-05	19:11:00	-9
2008-01-05	19:11:00	-0.3
2008-01-05	19:11:00	-0.8
2008-01-05	19:11:00	-9
2008-01-05	19:11:00	-0.8
2008-01-05	19:11:00	-0.3
2008-01-05	19:13:00	-0.3
2008-01-05	19:13:00	-0.8
2008-01-05	19:13:00	-9
2008-01-05	19:13:00	-0.5
2008-01-05	19:13:00	-1.1
2008-01-05	19:13:00	-0.8
2008-01-05	19:14:00	-0.5
2008-01-05	19:14:00	-1.1
2008-01-05	19:14:00	-0.5
2008-01-05	19:14:00	-0.8
2008-01-05	19:15:00	-1.1
2008-01-05	19:16:00	-1.1
2008-01-05	19:17:00	-9
2008-01-05	19:17:00	0.7
2008-01-05	19:19:00	-0.8
2008-01-05	19:19:00	-0.8
2008-01-05	19:20:00	-0.3
2008-01-05	19:22:00	-9
2008-01-05	19:22:00	-9
2008-01-05	19:22:00	-0.3
2008-01-05	19:23:00	-0.8
2008-01-05	19:24:00	-0.8
2008-01-05	19:25:00	-0.3
2008-01-20	00:54:00	-9
2008-01-20	00:55:00	0.1
2008-01-20	00:55:00	0.4
2008-01-20	00:55:00	0.1
2008-01-20	00:57:00	-0.5
2008-01-20	01:00:00	0.1
2008-02-04	20:44:00	-0.1
2008-02-04	20:46:00	-9
2008-02-04	20:46:00	1.2
2008-02-13	11:50:00	-0.3
2008-02-19	08:40:00	0.4
2008-02-19	12:48:00	1.6
2008-10-10	11:56:00	-9
2008-10-10	11:56:00	0.5
2008-10-10	11:57:00	0.1
2008-11-10	03:01:00	-0.1
2009-01-23	05:15:00	-1.1
2009-01-23	05:16:00	-1.1
2009-01-23	05:16:00	-1.1
2009-01-23	05:16:00	-0.8
2009-01-23	05:16:00	-0.5
2009-01-23	05:17:00	-9
2009-01-23	05:17:00	-1.6
2009-01-23	05:17:00	-1.6
2009-01-23	05:17:00	-1.6
2009-01-23	05:17:00	-1.1
2009-01-23	05:17:00	-1.6
2009-01-23	05:17:00	-1.6
2009-01-23	05:17:00	-9
2009-01-23	05:17:00	-1.1
2009-01-23	05:18:00	-9
2009-01-23	05:18:00	-1.6
2009-01-23	05:18:00	-1.1
2009-01-23	05:18:00	-1.6
2009-01-23	05:18:00	-1.1
2009-01-23	05:18:00	-0.5
2009-01-23	05:21:00	-9
2009-01-23	05:21:00	-1.6
2009-01-23	05:21:00	-1.1
2009-01-23	05:21:00	-9
2009-01-23	05:21:00	-9
2009-01-23	05:21:00	-9
2009-01-23	05:21:00	-1.1
2009-01-23	05:22:00	-9
2009-01-23	05:22:00	-1.1
2009-01-23	05:22:00	-9
2009-01-23	05:22:00	-9
2009-01-23	05:22:00	-9
2009-01-23	05:22:00	-0.8
2009-01-23	05:23:00	-2.5
2009-01-23	05:24:00	-1.6
2009-01-23	05:24:00	-1.1
2009-01-23	05:24:00	-9
2009-01-23	05:24:00	-1.6
2009-01-23	05:24:00	-1.6
2009-01-23	05:24:00	-9
2009-01-23	05:24:00	-9
2009-01-23	05:25:00	-1.6
2009-01-23	05:25:00	-1.6
2009-01-23	05:25:00	-1.1
2009-01-23	05:25:00	-1.6
2009-01-23	05:25:00	-1.6
2009-01-23	05:25:00	-1.6
2009-01-23	05:25:00	-1.6
2009-01-23	05:26:00	-1.6
2009-01-23	05:26:00	-1.6
2009-01-23	05:26:00	-1.6
2009-01-23	05:26:00	-2.5
2009-01-23	05:27:00	-2.5
2009-01-23	05:27:00	-1.6
2009-01-23	05:27:00	-1.6
2009-01-23	05:27:00	-1.6
2009-01-23	05:27:00	-0.8
2009-01-23	05:27:00	-2.5
2009-01-23	05:27:00	-1.6
2009-01-23	05:27:00	-1.6
2009-01-23	05:27:00	-1.6
2009-01-23	05:29:00	-1.1
2009-01-23	05:28:00	-1.1
2009-01-23	05:28:00	-1.6
2009-01-23	05:28:00	-1.1
2009-01-23	05:28:00	-1.6
2009-01-23	05:28:00	-1.1
2009-01-23	05:28:00	-1.6
2009-01-23	05:28:00	-1.6
2009-01-23	05:29:00	-1.1
2009-01-23	05:29:00	-1.1
2009-01-23	05:29:00	-1.6
2009-01-23	05:29:00	-1.6
2009-01-23	05:30:00	-0.8
2009-01-23	05:30:00	-1.6
2009-01-23	05:30:00	-1.6
2009-01-23	05:30:00	-1.1
2009-01-23	05:30:00	-1.6
2009-01-23	05:30:00	-1.6
2009-01-23	05:30:00	-1.6
2009-01-23	05:30:00	-1.6
2009-01-23	05:30:00	-0.8
2009-01-23	05:30:00	-1.6
2009-01-23	05:31:00	-1.6
2009-01-23	05:31:00	-9
2009-01-23	05:31:00	-1.1
2009-01-23	05:31:00	-9
2009-01-23	05:31:00	-1.1
2009-01-23	05:31:00	-1.6
2009-01-23	05:31:00	-1.6
2009-01-23	05:31:00	-1.6
2009-01-23	05:31:00	-1.6
2009-01-23	05:31:00	-1.1
2009-01-23	05:31:00	-1.6
2009-01-23	05:31:00	-1.6
2009-01-23	05:31:00	-2.5
2009-01-23	05:32:00	-1.6
2009-01-23	05:32:00	-1.6
2009-01-23	05:32:00	-1.1
2009-01-23	05:32:00	-1.6
2009-01-23	05:32:00	-1.6
2009-01-23	05:32:00	-9
2009-01-23	05:32:00	-2.5
2009-01-23	05:32:00	-2.5
2009-01-23	05:32:00	-2.5
2009-01-23	05:32:00	-2.5
2009-01-23	05:32:00	-1.6
2009-01-23	05:32:00	-0.8
2009-01-23	05:32:00	-1.6
2009-01-23	05:32:00	-2.5
2009-01-23	05:33:00	-0.5
2009-01-23	05:33:00	-1.6
2009-01-23	05:33:00	-2.5
2009-01-23	05:33:00	-1.6
2009-01-23	05:33:00	-1.1
2009-01-23	05:33:00	-1.1
2009-01-23	05:33:00	-1.1
2009-01-23	05:33:00	-2.5
2009-01-23	05:33:00	-1.1
2009-01-23	05:33:00	-0.5
2009-01-23	05:34:00	-0.5
2009-01-23	05:34:00	-1.6
2009-01-23	05:34:00	-2.5
2009-01-23	05:34:00	-1.1
2009-01-23	05:34:00	-1.1
2009-01-23	05:34:00	-1.1
2009-01-23	05:34:00	-1.1
2009-01-23	05:35:00	-1.6
2009-01-23	05:35:00	-1.6
2009-01-23	05:35:00	-1.1
2009-01-23	05:35:00	-0.8
2009-01-23	05:35:00	-0.8
2009-01-23	05:35:00	-1.6
2009-01-23	05:35:00	-1.6
2009-01-23	05:36:00	-1.1
2009-01-23	05:36:00	-1.1
2009-01-23	05:36:00	-0.8
2009-01-23	05:36:00	-1.1
2009-01-23	05:36:00	-2.5
2009-01-23	05:36:00	-1.1
2009-01-23	05:36:00	-1.1
2009-01-23	05:36:00	-0.8
2009-01-23	05:36:00	-1.6
2009-01-23	05:37:00	-1.6
2009-01-23	05:37:00	-1.1
2009-01-23	05:37:00	-1.6
2009-01-23	05:37:00	-1.6
2009-01-23	05:37:00	-0.5
2009-01-23	05:37:00	-1.6
2009-01-23	05:37:00	-0.8
2009-01-23	05:37:00	-1.1
2009-01-23	05:37:00	-1.1
2009-01-23	05:37:00	-0.8
2009-01-23	05:37:00	-1.6
2009-01-23	05:39:00	-1.6
2009-01-23	05:38:00	-1.1
2009-01-23	05:38:00	-0.8
2009-01-23	05:38:00	-1.1
2009-01-23	05:38:00	-0.8
2009-01-23	05:39:00	-1.1
2009-01-23	05:40:00	-0.5
2009-01-23	05:39:00	-1.1
2009-01-23	05:39:00	-9
2009-01-23	05:40:00	-1.6
2009-01-23	05:40:00	-1.6
2009-01-23	05:40:00	-1.6
2009-01-23	05:40:00	-0.5
2009-01-23	05:40:00	-0.5
2009-01-23	05:41:00	-0.8
2009-01-23	05:41:00	-1.6
2009-01-23	05:42:00	0
2009-01-23	05:47:00	-1.6
2009-01-23	05:47:00	-1.1
2009-01-23	05:48:00	-0.5
2009-01-23	05:49:00	-1.1
2009-01-23	05:51:00	-0.8
2009-02-15	06:02:00	0.8
2009-05-04	09:25:00	0.2
2009-05-04	09:28:00	-0.8
2009-05-04	09:30:00	-0.5
2009-05-04	09:31:00	0.2
2009-05-04	09:31:00	0.2
2009-05-04	09:31:00	-0.3
2009-05-04	09:37:00	-1.1
2009-05-04	09:37:00	-1.1
2009-05-04	09:40:00	0.2
2009-05-04	09:43:00	-0.8
2009-05-04	09:49:00	0.2
2009-05-23	19:30:00	0.8
2009-05-23	19:47:00	-0.1
2009-05-23	21:11:00	0.8
2009-05-25	18:01:00	0.1
2009-06-13	03:40:00	0.9
2009-06-18	00:03:00	-0.3
2009-07-01	16:06:00	-9
2009-07-03	14:20:00	0
2010-01-29	17:34:00	1.1
2010-01-29	17:38:00	0.2
2010-01-29	17:39:00	0.9
2010-03-30	16:10:00	-1.6
2010-03-30	16:10:00	-1.6
2010-03-30	16:10:00	-1.6
2010-03-30	16:10:00	-0.3
2010-03-30	16:10:00	-1.1
2010-03-30	16:11:00	-0.5
2010-03-30	16:11:00	-0.3
2010-03-30	16:11:00	-9
2010-03-30	16:11:00	-0.8
2010-03-30	16:12:00	-0.8
2010-03-30	16:12:00	-0.8
2010-03-30	16:12:00	-1.6
2010-03-30	16:13:00	-0.8
2010-03-30	16:13:00	-1.1
2010-03-30	16:13:00	-1.1
2010-03-30	16:13:00	-0.5
2010-03-30	16:14:00	-9
2010-03-30	16:14:00	-0.8
2010-03-30	16:14:00	-1.6
2010-03-30	16:14:00	-1.1
2010-03-30	16:14:00	-9
2010-03-30	16:14:00	-9
2010-03-30	16:15:00	-9
2010-03-30	16:15:00	-0.8
2010-03-30	16:15:00	-0.5
2010-03-30	16:15:00	-1.1
2010-03-30	16:15:00	-1.1
2010-03-30	16:16:00	-0.8
2010-03-30	16:16:00	-0.5
2010-03-30	16:16:00	-1.1
2010-03-30	16:16:00	-0.8
2010-03-30	16:17:00	-1.1
2010-03-30	16:17:00	-9
2010-03-30	16:17:00	-0.5
2010-03-30	16:17:00	-9
2010-03-30	16:18:00	-0.5
2010-03-30	16:18:00	-0.3
2010-03-30	16:18:00	-0.8
2010-03-30	16:18:00	-9
2010-03-30	16:18:00	-9
2010-03-30	16:19:00	-0.8
2010-03-30	16:19:00	-9
2010-03-30	16:19:00	-0.8
2010-03-30	16:19:00	-0.5
2010-03-30	16:19:00	-9
2010-03-30	16:19:00	-1.1
2010-03-30	16:19:00	-0.8
2010-03-30	16:19:00	-9
2010-03-30	16:19:00	-0.8
2010-03-30	16:20:00	-0.5
2010-03-30	16:20:00	-0.8
2010-03-30	16:20:00	-1.1
2010-03-30	16:20:00	-9
2010-03-30	16:20:00	-9
2010-03-30	16:20:00	-9
2010-03-30	16:20:00	-0.1
2010-03-30	16:21:00	-9
2010-03-30	16:21:00	-9
2010-03-30	16:21:00	-9
2010-03-30	16:21:00	-0.5
2010-03-30	16:22:00	-0.3
2010-03-30	16:22:00	-0.3
2010-03-30	16:22:00	-0.3
2010-03-30	16:22:00	-9
2010-03-30	16:22:00	-9
2010-03-30	16:22:00	-0.8
2010-03-30	16:23:00	-9
2010-03-30	16:23:00	-0.3
2010-03-30	16:23:00	-0.5
2010-03-30	16:23:00	-9
2010-03-30	16:23:00	-9
2010-03-30	16:24:00	0.6
2010-03-30	16:24:00	-9
2010-03-30	16:24:00	-9
2010-03-30	16:24:00	-0.8
2010-03-30	16:24:00	0.9
2010-03-30	16:24:00	-0.8
2010-03-30	16:25:00	-9
2010-03-30	16:25:00	-9
2010-03-30	16:25:00	-9
2010-03-30	16:25:00	-0.8
2010-03-30	16:25:00	-9
2010-03-30	16:25:00	1
2010-03-30	16:26:00	-0.8
2010-03-30	16:26:00	-0.8
2010-03-30	16:26:00	-0.5
2010-03-30	16:26:00	-9
2010-03-30	16:27:00	-0.1
2010-03-30	16:27:00	-0.5
2010-03-30	16:27:00	-1.1
2010-03-30	16:28:00	0.8
2010-03-30	16:28:00	-9
2010-03-30	16:28:00	-9
2010-03-30	16:29:00	1.1
2010-03-30	16:29:00	-9
2010-03-30	16:29:00	-0.5
2010-03-30	16:30:00	-0.8
2010-03-30	16:30:00	0.1
2010-03-30	16:30:00	-9
2010-03-30	16:30:00	1
2010-03-30	16:31:00	-9
2010-03-30	16:31:00	0.6
2010-03-30	16:31:00	0.1
2010-03-30	16:32:00	-0.1
2010-03-30	16:32:00	-9
2010-03-30	16:32:00	-0.8
2010-03-30	16:32:00	0.6
2010-03-30	16:33:00	-9
2010-03-30	16:33:00	-0.5
2010-03-30	16:33:00	-0.3
2010-03-30	16:33:00	-0.8
2010-03-30	16:34:00	1.2
2010-03-30	16:35:00	-9
2010-03-30	16:35:00	-0.1
2010-03-30	16:35:00	-0.1
2010-03-30	16:35:00	-0.8
2010-03-30	16:35:00	-0.5
2010-03-30	16:36:00	-9
2010-03-30	16:36:00	-0.1
2010-03-30	16:36:00	0.1
2010-03-30	16:37:00	-9
2010-03-30	16:37:00	-0.3
2010-03-30	16:37:00	-0.3
2010-03-30	16:38:00	-9
2010-03-30	16:38:00	0.2
2010-03-30	16:38:00	0.2
2010-03-30	16:39:00	-9
2010-03-30	16:39:00	-9
2010-03-30	16:39:00	-9
2010-03-30	16:40:00	1.2
2010-03-30	16:43:00	-0.8
2010-03-30	16:43:00	-0.8
2010-03-30	16:44:00	-1.1
2010-03-30	16:44:00	-0.1
2010-03-30	16:45:00	-0.1
2010-03-30	16:46:00	-0.5
2010-03-30	16:48:00	-0.8
2010-03-30	16:49:00	-0.8
2010-03-30	16:51:00	-0.8
2010-03-30	17:16:00	0.5
2010-03-30	16:35:00	0.1
2010-07-07	13:11:00	-9
2010-07-07	13:12:00	-0.3
2010-07-07	13:16:00	-9
2010-07-07	13:16:00	-0.1
2010-07-07	13:16:00	-9
2010-07-07	13:16:00	-0.3
2010-07-07	13:31:00	-0.8
2010-07-07	13:31:00	-9
2010-07-07	13:32:00	-9
2010-07-07	16:36:00	-0.1
2010-07-07	23:43:00	-0.5
2010-07-20	10:12:00	-0.3
2010-07-25	13:36:00	-9
2010-07-25	13:36:00	-0.1
2010-07-25	13:36:00	-1.1
2010-07-25	13:37:00	-9
2010-07-25	13:37:00	-0.3
2010-07-25	13:38:00	-0.8
2010-07-26	19:38:00	-1.1
2010-07-26	19:38:00	-0.5
2010-07-26	19:40:00	-0.5
2010-07-26	19:40:00	-1.1
2010-07-26	19:41:00	-1.1
2010-07-26	19:41:00	-0.5
2010-07-26	19:52:00	-0.8
2010-07-26	19:53:00	-1.1
2010-08-27	22:37:00	-0.1
2010-10-01	07:37:00	-0.5
2010-11-06	16:22:00	0.8
2010-12-29	20:49:00	-0.5
2011-02-05	16:26:00	-0.3
2011-02-07	07:04:00	1.1
2011-02-07	06:26:00	-0.8
2011-02-07	06:26:00	-1.1
2011-02-07	06:27:00	-1.1
2011-02-07	06:27:00	-9
2011-02-07	06:27:00	-9
2011-02-07	06:27:00	-0.1
2011-02-07	06:28:00	-0.8
2011-02-07	06:28:00	-0.8
2011-02-07	06:28:00	-9
2011-02-07	06:28:00	-0.5
2011-02-07	06:28:00	-0.5
2011-02-07	06:29:00	-0.5
2011-02-07	06:29:00	-9
2011-02-07	06:30:00	-0.8
2011-02-07	06:30:00	-0.5
2011-02-07	06:30:00	-9
2011-02-07	06:30:00	-1.1
2011-02-07	06:34:00	-9
2011-02-07	06:34:00	-9
2011-02-07	06:34:00	-0.1
2011-02-07	06:34:00	-1.1
2011-02-07	06:34:00	-0.8
2011-02-07	06:35:00	-0.5
2011-02-07	06:35:00	-9
2011-02-07	06:36:00	0.1
2011-02-07	06:36:00	-9
2011-02-07	06:45:00	-0.5
2011-02-07	06:56:00	-0.3
2011-02-07	06:57:00	-1.1
2011-02-07	06:58:00	-0.5
2011-02-07	07:07:00	-1.1
2011-02-07	07:07:00	-1.1
2011-02-07	07:10:00	-0.5
2011-02-07	07:10:00	-1.6
2011-02-07	07:11:00	-1.1
2011-02-07	07:16:00	-9
2011-02-07	07:17:00	-1.6
2011-02-07	07:17:00	-9
2011-02-07	07:17:00	-0.8
2011-02-07	07:21:00	-0.5
2011-04-10	12:11:00	1.4
2011-04-18	01:44:00	-0.3
2011-04-30	00:35:00	-0.5
2011-04-30	00:46:00	-0.5
2011-05-10	07:48:00	-0.8
2011-05-10	07:48:00	-0.8
2011-05-10	07:50:00	-1.1
2011-05-10	07:51:00	-1.1
2011-05-10	08:32:00	-0.8
2011-05-13	01:07:00	-1.1
2011-05-13	01:07:00	-0.8
2011-05-13	01:09:00	-1.6
2011-05-13	01:28:00	-0.1
2011-05-13	01:28:00	-1.1
2011-05-13	02:26:00	-0.5
2011-05-18	16:39:00	0.7
2011-05-19	00:39:00	1.5
2011-05-19	00:43:00	-0.5
2011-05-30	03:18:00	-0.8
2011-07-10	03:01:00	0
2011-07-10	03:02:00	-9
2011-07-10	03:02:00	0.5
2011-07-23	12:27:00	-0.1
2011-09-02	19:34:00	0.2
2011-09-08	02:56:00	1.2
2011-09-08	03:01:00	0.7
2011-09-17	00:46:00	-9
2011-10-04	23:55:00	-0.3
2011-11-28	17:40:00	0.7
2011-12-03	21:30:00	-0.3
2012-01-14	07:42:00	0.2
2012-01-22	08:01:00	-0.3
2012-01-25	00:23:00	-0.3
2012-01-31	18:47:00	-0.3
2012-02-10	00:29:00	0.1
2012-02-11	03:52:00	-0.1
2012-02-13	11:29:00	-9
2012-02-25	17:47:00	-0.5
2012-03-12	16:01:00	-0.8
2012-03-29	08:27:00	-0.3
2012-04-11	23:07:00	-0.3
2012-04-11	23:08:00	-0.5
2012-04-11	23:08:00	-0.5
2012-04-11	23:15:00	-0.8
2012-04-12	21:45:00	-0.1
2012-04-19	16:40:00	0.1
2012-04-19	16:44:00	0.4
2012-04-19	16:45:00	-0.8
2012-04-19	16:53:00	-0.3
2012-04-19	19:34:00	0.8
2012-04-19	19:34:00	-0.5
2012-04-19	19:34:00	-0.5
2012-04-19	19:56:00	1.4
2012-04-19	19:57:00	0.2
2012-04-19	19:58:00	-0.3
2012-04-19	20:06:00	-0.5
2012-04-19	20:12:00	-0.8
2012-04-19	22:15:00	-0.8
2012-04-20	04:29:00	0.8
2012-04-20	04:29:00	1.1
2012-04-20	04:30:00	-0.8
2012-04-20	04:30:00	-0.5
2012-04-20	04:45:00	1.1
2012-04-20	05:04:00	-0.3
2012-04-20	05:32:00	-0.3
2012-04-22	21:37:00	0.4
2012-05-27	22:26:00	-0.5
2012-05-27	23:05:00	-1.1
2012-05-27	23:05:00	-1.1
2012-06-01	21:55:00	0.1
2012-06-01	22:51:00	0.1
2012-06-05	01:55:00	0.4
2012-07-06	03:05:00	0.2
2012-08-02	13:55:00	-9
2012-08-02	13:55:00	0.2
2012-08-04	01:08:00	-0.5
2012-08-04	01:08:00	-9
2012-08-04	01:09:00	-0.5
2012-08-04	01:09:00	-0.1
2012-08-04	01:24:00	0.1
2012-08-04	17:24:00	-0.5
2012-08-04	17:33:00	-0.5
2012-08-04	18:35:00	-1.1
2012-08-04	21:00:00	-0.5
2012-08-04	22:13:00	-0.8
2012-08-05	01:07:00	-0.5
2012-08-07	02:32:00	-1.1
2012-08-09	13:32:00	-1.1
2012-08-09	13:46:00	-0.8
2012-08-22	07:01:00	0.2
2012-08-26	23:14:00	0.2
2012-08-26	23:14:00	0.2
2012-08-26	23:19:00	0.2
2012-08-26	23:19:00	-9
2012-08-26	23:19:00	-9
2012-08-27	02:29:00	-0.1
2012-08-31	05:53:00	-0.1
2012-09-01	03:48:00	0.7
2012-09-01	04:02:00	1
2012-09-01	04:37:00	1
2012-09-01	06:09:00	-0.1
2012-09-07	07:15:00	0.1
2012-09-07	07:16:00	-0.5
2012-09-07	07:16:00	-1.1
2012-09-07	07:17:00	-9
2012-09-07	07:17:00	-9
2012-09-07	07:17:00	-9
2012-09-07	07:17:00	-9
2012-09-07	07:17:00	-1.1
2012-09-07	07:17:00	-1.1
2012-09-07	07:18:00	-0.3
2012-09-07	07:18:00	-1.1
2012-09-07	07:18:00	-0.5
2012-09-07	07:19:00	-1.1
2012-09-07	07:20:00	-9
2012-09-07	07:20:00	-9
2012-09-07	07:20:00	-0.8
2012-09-07	07:20:00	-9
2012-09-07	07:20:00	-0.5
2012-09-07	07:21:00	-0.8
2012-09-07	07:21:00	-1.1
2012-09-07	07:21:00	-9
2012-09-07	07:21:00	0.1
2012-09-07	07:21:00	-9
2012-09-07	07:21:00	-0.8
2012-09-07	07:22:00	-9
2012-09-07	07:22:00	-9
2012-09-07	07:22:00	-9
2012-09-07	07:22:00	-0.8
2012-09-07	07:22:00	-1.1
2012-09-07	07:22:00	-9
2012-09-07	07:22:00	-9
2012-09-07	07:23:00	-9
2012-09-07	07:23:00	-9
2012-09-07	07:23:00	-9
2012-09-07	07:23:00	-0.3
2012-09-07	07:23:00	0.1
2012-09-07	07:23:00	-0.8
2012-09-07	07:24:00	-9
2012-09-07	07:24:00	-9
2012-09-07	07:24:00	0.9
2012-09-07	07:25:00	-9
2012-09-07	07:25:00	-9
2012-09-07	07:25:00	-9
2012-09-07	07:25:00	-9
2012-09-07	07:25:00	-9
2012-09-07	07:25:00	0.6
2012-09-07	07:26:00	-9
2012-09-07	07:26:00	-0.8
2012-09-07	07:26:00	-9
2012-09-07	07:26:00	-9
2012-09-07	07:26:00	-9
2012-09-07	07:26:00	-9
2012-09-07	07:26:00	-9
2012-09-07	07:27:00	-9
2012-09-07	07:27:00	0.9
2012-09-07	07:27:00	-9
2012-09-07	07:28:00	-1.1
2012-09-07	07:29:00	-9
2012-09-07	07:29:00	-9
2012-09-07	07:29:00	-0.5
2012-09-07	07:29:00	-0.5
2012-09-07	07:29:00	-9
2012-09-07	07:30:00	-9
2012-09-07	07:30:00	-9
2012-09-07	07:31:00	-9
2012-09-07	07:31:00	-9
2012-09-07	07:31:00	0.9
2012-09-07	07:32:00	-1.1
2012-09-07	07:33:00	0.1
2012-09-07	07:33:00	-9
2012-09-07	07:33:00	-9
2012-09-07	07:33:00	-9
2012-09-07	07:34:00	1.7
2012-09-07	07:35:00	-0.5
2012-09-07	07:36:00	-1.1
2012-09-07	07:37:00	-9
2012-09-07	07:38:00	-0.8
2012-09-07	07:38:00	-0.5
2012-09-07	07:38:00	-1.1
2012-09-07	07:39:00	-0.3
2012-09-07	07:42:00	-1.1
2012-09-07	07:42:00	-0.8
2012-09-07	07:42:00	-9
2012-09-07	07:43:00	-9
2012-09-07	07:43:00	-0.8
2012-09-07	07:43:00	-0.1
2012-09-07	07:48:00	-0.8
2012-09-07	07:48:00	-9
2012-09-07	07:49:00	1.1
2012-09-07	07:50:00	-9
2012-09-07	07:51:00	-9
2012-09-07	07:51:00	0.1
2012-09-07	07:51:00	0.2
2012-09-07	07:52:00	-9
2012-09-07	07:52:00	-9
2012-09-07	07:53:00	-9
2012-09-07	07:53:00	-0.8
2012-09-07	07:53:00	-9
2012-09-07	07:55:00	-0.3
2012-09-07	07:55:00	0.2
2012-09-07	07:58:00	-0.5
2012-09-07	07:59:00	0.4
2012-09-07	08:00:00	0.5
2012-09-07	08:02:00	-9
2012-09-07	08:03:00	-9
2012-09-07	08:03:00	1.2
2012-09-07	08:04:00	-9
2012-09-07	08:04:00	-9
2012-09-07	08:08:00	-0.5
2012-09-07	08:10:00	-0.5
2012-09-07	08:11:00	-9
2012-09-07	08:11:00	-9
2012-09-07	08:12:00	-9
2012-09-07	08:12:00	-9
2012-09-07	08:12:00	-9
2012-09-07	08:13:00	0.9
2012-09-07	08:14:00	-0.8
2012-09-07	08:14:00	0.2
2012-09-07	08:14:00	-0.8
2012-09-07	08:15:00	-0.3
2012-09-07	08:15:00	-9
2012-09-07	08:16:00	-9
2012-09-07	08:16:00	-0.5
2012-09-07	08:17:00	0.2
2012-09-07	08:18:00	-0.3
2012-09-07	08:18:00	-0.5
2012-09-07	08:20:00	-9
2012-09-07	08:20:00	-9
2012-09-07	08:20:00	-9
2012-09-07	08:21:00	-9
2012-09-07	08:21:00	0.8
2012-09-07	08:22:00	-9
2012-09-07	08:22:00	-9
2012-09-07	08:24:00	-0.5
2012-09-07	08:25:00	1.7
2012-09-07	08:25:00	-0.8
2012-09-07	08:26:00	0.1
2012-09-07	08:28:00	-0.5
2012-09-07	08:29:00	-9
2012-09-07	08:29:00	0.5
2012-09-07	08:31:00	-9
2012-09-07	08:32:00	0.8
2012-09-07	08:34:00	-9
2012-09-07	08:36:00	0.6
2012-09-07	08:38:00	-9
2012-09-07	08:38:00	-9
2012-09-07	08:39:00	-0.8
2012-09-07	08:40:00	0.2
2012-09-07	08:41:00	-9
2012-09-07	08:41:00	-0.1
2012-09-07	08:42:00	-0.3
2012-09-07	08:42:00	-1.1
2012-09-07	08:43:00	-9
2012-09-07	08:44:00	-0.8
2012-09-07	08:47:00	1
2012-09-07	08:48:00	-9
2012-09-07	08:51:00	-0.3
2012-09-07	08:52:00	-0.8
2012-09-07	08:52:00	-0.5
2012-09-07	08:53:00	-9
2012-09-07	08:54:00	-0.1
2012-09-07	08:55:00	-9
2012-09-07	08:55:00	-9
2012-09-07	08:55:00	-0.5
2012-09-07	08:56:00	-9
2012-09-07	08:57:00	-0.8
2012-09-07	08:58:00	-0.8
2012-09-07	08:59:00	-9
2012-09-07	09:02:00	0.1
2012-09-07	09:02:00	-9
2012-09-07	09:03:00	-9
2012-09-07	09:03:00	-9
2012-09-07	09:04:00	-9
2012-09-07	09:04:00	-9
2012-09-07	09:04:00	-0.5
2012-09-07	09:06:00	-9
2012-09-07	09:06:00	-0.1
2012-09-07	09:11:00	-9
2012-09-07	09:12:00	-9
2012-09-07	09:12:00	-9
2012-09-07	09:13:00	-0.3
2012-09-07	09:14:00	-9
2012-09-07	09:20:00	-9
2012-09-07	09:22:00	-9
2012-09-07	09:24:00	-0.1
2012-09-07	09:35:00	-9
2012-09-07	09:35:00	-9
2012-09-07	11:00:00	-9
2012-09-15	09:01:00	-1.6
2012-09-15	09:02:00	-0.8
2012-09-15	09:02:00	-1.6
2012-09-15	09:03:00	-0.8
2012-09-15	09:03:00	-1.6
2012-09-15	09:14:00	-0.8
2012-09-15	09:18:00	-0.5
2012-09-15	09:22:00	-1.6
2012-09-15	09:22:00	-1.6
2012-09-15	09:22:00	-1.6
2012-09-15	09:22:00	-1.1
2012-09-15	09:22:00	-0.5
2012-09-15	09:28:00	-0.5
2012-09-15	09:28:00	-1.1
2012-09-15	09:28:00	-1.6
2012-09-15	09:28:00	-1.6
2012-09-15	09:47:00	-0.3
2012-09-15	09:50:00	-0.5
2012-09-15	09:54:00	-0.3
2012-09-15	09:57:00	-1.6
2012-09-15	09:57:00	-0.8
2012-09-15	09:57:00	-9
2012-09-15	10:02:00	-1.6
2012-09-15	10:02:00	-1.1
2012-09-15	10:12:00	-1.6
2012-09-21	09:26:00	0.7
2012-10-03	00:24:00	-1.1
2012-10-03	00:25:00	0.1
2012-10-03	00:28:00	-0.8
2012-10-03	00:29:00	-0.1
2012-10-03	00:38:00	-0.8
2012-10-04	23:43:00	0.1
2012-10-11	22:11:00	-0.1
2012-10-14	15:22:00	0.2
2012-10-16	00:05:00	-1.1
2012-10-16	00:05:00	1.8
2012-10-27	03:09:00	0.5
2012-10-27	04:25:00	-0.5
2012-10-27	07:33:00	0.2
2012-12-13	05:00:00	-0.5
2012-12-13	05:05:00	-9
2012-12-16	06:50:00	-0.5
2012-12-22	23:55:00	-0.3
2012-12-23	14:38:00	-0.3
2012-12-23	14:47:00	-0.5
2012-12-23	16:55:00	-1.1
2012-12-23	16:56:00	-0.3
2012-12-23	16:57:00	-0.8
2012-12-24	08:08:00	0.2
2012-12-25	18:10:00	0.4
2012-12-26	06:30:00	-9
2012-12-26	06:30:00	-0.8
2012-12-26	06:30:00	-0.5
2012-12-26	06:31:00	-0.5
2012-12-26	06:33:00	0.1
2012-12-26	06:33:00	-1.1
2012-12-26	06:33:00	-0.8
2012-12-26	06:34:00	-0.5
2012-12-27	21:16:00	0.4
2012-12-29	19:27:00	0.1
2012-12-31	00:26:00	-0.5
2012-12-31	00:27:00	-0.3
2012-12-31	00:36:00	0.2
2012-12-31	00:58:00	-0.3
2013-01-02	16:17:00	-0.3
2013-01-02	16:18:00	-0.3
2013-01-02	16:18:00	-0.5
2013-01-02	18:28:00	-0.8
2013-01-02	18:28:00	-0.8
2013-01-02	18:29:00	-1.1
2013-01-05	20:44:00	0.1
2013-01-15	19:04:00	-0.8
2013-01-18	23:50:00	-0.5
2013-01-20	04:07:00	-0.8
2013-01-20	04:07:00	-1.1
2013-01-23	23:44:00	-0.1
2013-01-26	09:33:00	-0.1
2013-01-26	10:41:00	-0.8
2013-01-26	10:42:00	0.2
2013-01-26	12:11:00	-0.8
2013-01-26	12:12:00	-0.5
2013-01-30	23:05:00	-9
2013-01-30	23:05:00	0.2
2013-01-31	23:23:00	-0.5
2013-02-04	22:41:00	-0.8
2013-02-07	00:14:00	-0.3
2013-02-15	10:11:00	-0.8
2013-03-30	10:21:00	-0.8
2013-04-03	02:09:00	-1.1
2013-04-03	02:09:00	-0.3
2013-04-04	15:43:00	-9
2013-04-05	21:55:00	-0.8
2013-04-05	21:55:00	-0.1
2013-04-09	03:55:00	-0.3
2013-05-12	02:41:00	-1.1
2013-05-12	02:41:00	-0.5
2013-05-12	02:42:00	-0.8
2013-05-12	02:48:00	-0.8
2013-05-12	02:49:00	-1.1
2013-05-12	02:49:00	-1.1
2013-05-12	02:49:00	-1.6
2013-05-12	02:49:00	-1.6
2013-05-12	02:50:00	-0.8
2013-05-12	02:50:00	-1.1
2013-05-12	02:50:00	-1.1
2013-05-12	02:51:00	-0.8
2013-05-12	02:51:00	-1.1
2013-05-12	02:51:00	-0.8
2013-05-12	02:52:00	-1.1
2013-05-12	02:52:00	-1.1
2013-05-12	02:53:00	-1.1
2013-12-22	00:28:00	0.9
2014-02-15	06:00:00	0.1
2014-03-20	04:36:00	0.9
2014-03-23	22:20:00	-0.1
2014-03-31	22:59:00	-1.1
2014-03-31	22:59:00	-1.1
2014-03-31	23:00:00	-1.1
2014-03-31	23:01:00	-1.1
2014-03-31	23:01:00	-1.6
2014-03-31	23:01:00	-1.6
2014-03-31	23:01:00	-1.6
2014-03-31	23:01:00	-0.8
2014-03-31	23:02:00	-9
2014-03-31	23:02:00	-9
2014-03-31	23:02:00	-9
2014-03-31	23:02:00	-9
2014-03-31	23:02:00	-9
2014-03-31	23:02:00	-9
2014-03-31	23:02:00	-0.3
2014-03-31	23:02:00	-0.8
2014-03-31	23:02:00	-0.8
2014-03-31	23:02:00	-9
2014-03-31	23:02:00	-1.1
2014-03-31	23:03:00	-0.8
2014-03-31	23:03:00	-1.1
2014-03-31	23:03:00	-9
2014-03-31	23:03:00	-0.8
2014-03-31	23:03:00	-0.8
2014-03-31	23:04:00	-9
2014-03-31	23:04:00	-9
2014-03-31	23:04:00	-9
2014-03-31	23:04:00	-1.1
2014-03-31	23:04:00	-0.5
2014-03-31	23:05:00	-1.1
2014-03-31	23:05:00	-9
2014-03-31	23:05:00	-0.8
2014-03-31	23:06:00	-9
2014-03-31	23:06:00	-1.6
2014-03-31	23:06:00	-1.1
2014-03-31	23:06:00	-9
2014-03-31	23:07:00	-0.8
2014-03-31	23:07:00	-9
2014-03-31	23:07:00	-0.1
2014-03-31	23:08:00	-0.1
2014-03-31	23:09:00	-1.1
2014-03-31	23:09:00	-9
2014-03-31	23:09:00	-9
2014-03-31	23:09:00	-9
2014-03-31	23:09:00	-1.1
2014-03-31	23:10:00	-0.5
2014-03-31	23:11:00	-1.1
2014-03-31	23:10:00	-9
2014-03-31	23:10:00	-9
2014-03-31	23:11:00	-1.1
2014-03-31	23:11:00	-9
2014-03-31	23:12:00	-9
2014-03-31	23:12:00	-9
2014-03-31	23:12:00	-9
2014-03-31	23:12:00	-1.6
2014-03-31	23:12:00	-9
2014-03-31	23:13:00	-9
2014-03-31	23:13:00	-1.1
2014-03-31	23:13:00	-1.1
2014-03-31	23:14:00	-9
2014-03-31	23:14:00	-1.1
2014-03-31	23:15:00	-9
2014-03-31	23:16:00	-0.8
2014-03-31	23:21:00	-1.6
2014-03-31	23:22:00	0.7
2014-03-31	23:23:00	-9
2014-04-06	05:10:00	0.1
2014-04-06	05:10:00	-0.8
2014-04-06	05:31:00	-0.1
2014-04-06	05:31:00	0.1
2014-04-06	05:32:00	-0.5
2014-06-13	20:02:00	0.5
2014-06-25	17:30:00	-0.1
2014-06-26	09:38:00	0.4
2014-07-30	16:30:00	-0.8
2014-07-30	16:31:00	-1.1
2014-07-30	16:51:00	-1.6
2014-07-30	16:51:00	-0.5
2014-07-30	16:54:00	-1.1
2014-07-30	16:59:00	-0.8
2014-07-30	20:53:00	-1.6
2014-07-31	11:20:00	-0.8
2014-07-31	11:20:00	-1.6
2014-07-31	16:13:00	-0.8
2014-08-01	16:06:00	0.4
2014-08-01	16:53:00	0.2
2014-08-01	16:54:00	0.1
2014-08-01	22:32:00	-0.3
2014-08-02	11:25:00	-0.8
2014-08-02	18:06:00	0.4
2014-08-03	15:16:00	-0.5
2014-08-03	15:53:00	-0.5
2014-08-03	16:00:00	0.8
2014-08-03	16:00:00	-0.5
2014-08-03	16:00:00	0.7
2014-08-04	01:35:00	-0.3
2014-08-04	01:36:00	-0.5
2014-08-04	01:39:00	-1.1
2014-08-07	13:48:00	-0.5
2014-08-07	13:48:00	0.2
2014-08-07	13:48:00	-0.3
2014-08-07	15:41:00	0.6
2014-08-07	23:57:00	0.2
2014-08-07	23:57:00	-0.1
2014-08-07	23:57:00	-0.1
2014-08-08	00:08:00	0.2
2014-08-08	04:47:00	-0.1
2014-08-08	04:50:00	-0.1
2014-08-08	07:56:00	0.2
2014-08-10	13:09:00	0.4
2014-08-10	14:24:00	0.6
2014-08-10	16:01:00	0.2
2014-08-12	22:12:00	0.2
2014-08-12	22:13:00	-1.1
2014-08-12	22:13:00	-1.1
2014-08-12	22:13:00	-9
2014-08-12	22:18:00	0.4
2014-08-30	15:51:00	-9
2014-08-30	15:51:00	-9
2014-08-30	15:51:00	0.1
2014-08-30	15:52:00	-0.5
2014-08-30	22:12:00	-0.1
2014-08-30	22:15:00	-0.1
2014-09-03	12:14:00	-0.3
2014-09-03	12:14:00	-1.1
2014-09-04	18:54:00	0.9
2014-09-04	18:55:00	1
2014-09-04	19:55:00	0.9
2014-09-04	20:44:00	0.7
2014-09-04	20:44:00	-0.3
2014-09-05	14:30:00	0.1
2014-09-10	03:09:00	-9
2014-09-10	03:09:00	0.2
2014-09-10	13:59:00	-0.5
2014-09-16	01:01:00	-0.8
2014-09-16	01:05:00	-1.1
2014-09-16	01:05:00	-0.8
2014-09-16	01:06:00	0.5
2014-09-16	01:21:00	1
2014-09-16	01:34:00	0.2
2014-09-16	01:45:00	1
2014-09-16	04:17:00	0.1
2014-09-16	08:30:00	0.4
2014-09-16	19:56:00	0.4
2014-09-16	21:09:00	0.2
2014-09-16	21:11:00	0.1
2014-09-17	03:31:00	-0.3
2014-09-19	19:48:00	0.9
2014-09-20	22:08:00	-0.1
2014-09-20	22:08:00	-9
2014-09-20	22:08:00	-9
2014-09-20	22:09:00	0.6
2014-09-20	22:09:00	0.7
2014-09-20	22:09:00	0.1
2014-09-20	22:10:00	-0.8
2014-09-21	07:30:00	-0.3
2014-09-21	07:32:00	0.1
2014-09-21	07:32:00	-0.3
2014-09-21	07:34:00	-0.8
2014-09-21	16:19:00	-0.3
2014-09-25	04:20:00	-9
2014-09-25	04:21:00	-9
2014-09-25	04:21:00	-9
2014-09-25	04:21:00	-0.1
2014-09-26	10:45:00	-0.1
2014-09-26	10:45:00	-9
2014-09-28	02:47:00	0.1
2014-09-28	03:39:00	-0.3
2014-09-28	11:25:00	-0.1
2014-10-04	06:22:00	-0.1
2014-10-04	06:55:00	-0.3
2014-10-12	01:53:00	0.1
2014-10-23	10:24:00	-0.5
2014-10-25	19:29:00	-9
2014-10-25	19:29:00	0.5
2014-10-25	19:29:00	-9
2014-10-25	19:30:00	-0.3
2014-10-25	19:30:00	-0.8
2014-10-25	19:30:00	-0.3
2014-10-25	19:30:00	-0.8
2014-10-25	19:30:00	-0.8
2014-10-25	19:30:00	-0.5
2014-10-25	19:31:00	-9
2014-10-25	19:31:00	-1.1
2014-10-25	19:32:00	-0.8
2014-10-25	22:34:00	0.4
2014-10-30	12:53:00	0.1
2014-10-30	12:54:00	-2.5
2014-10-30	12:54:00	1.9
2014-11-21	17:46:00	-0.3
2014-11-21	17:47:00	-0.8
2014-11-21	17:47:00	-0.8
2014-11-21	17:47:00	-1.1
2014-11-21	17:48:00	-9
2014-11-21	17:48:00	0.2
2014-11-22	11:52:00	-0.5
2015-02-02	21:59:00	0.4
2015-02-02	22:01:00	0.9
2015-02-25	21:08:00	-0.8
2015-02-25	21:09:00	-1.6
2015-02-25	21:09:00	-1.1
2015-02-25	21:10:00	-0.1
2015-02-25	21:10:00	-1.1
2015-03-02	19:45:00	-0.3
2015-03-02	19:46:00	-0.5
2015-03-02	19:48:00	-0.3
2015-03-02	19:48:00	0.7
2015-03-02	21:17:00	0.2
2015-03-03	22:10:00	-0.1
2015-03-03	22:31:00	-1.1
2015-03-03	22:36:00	-0.8
2015-03-03	22:36:00	0.4
2015-03-03	22:40:00	-0.5
2015-03-03	22:42:00	-1.1
2015-03-03	22:42:00	-0.1
2015-03-03	22:43:00	-1.1
2015-03-03	22:44:00	-0.5
2015-03-03	22:44:00	-1.1
2015-03-03	22:46:00	-1.1
2015-03-03	22:47:00	-0.5
2015-03-03	22:49:00	1.8
2015-03-03	22:59:00	-0.8
2015-03-03	23:09:00	-0.8
2015-03-07	11:31:00	-1.1
2015-03-07	11:32:00	-1.1
2015-03-07	13:32:00	-0.3
2015-03-13	03:16:00	-1.1
2015-03-13	03:21:00	-9
2015-03-13	03:21:00	-0.5
2015-03-16	04:42:00	-0.5
2015-03-16	04:42:00	-1.1
2015-03-21	23:28:00	0.2
2015-03-25	00:48:00	-0.3
2015-03-27	04:37:00	-9
2015-03-27	04:37:00	-9
2015-03-27	04:38:00	-9
2015-03-27	04:38:00	-0.5
2015-03-27	07:22:00	-0.5
2015-03-27	07:23:00	-0.3
2015-03-27	07:31:00	-0.3
2015-03-27	07:31:00	-1.1
2015-03-27	07:31:00	-0.5
2015-04-20	23:06:00	0.5
2015-04-25	18:25:00	-0.3
2015-05-03	04:06:00	-0.8
2015-05-03	04:06:00	-1.6
2015-05-03	04:07:00	-0.5
2015-05-09	05:53:00	-0.1
2015-05-09	08:31:00	-0.5
2015-05-20	03:43:00	-0.1
2015-05-21	03:26:00	-0.1
2015-06-02	17:17:00	-0.5
2015-06-02	17:17:00	-0.5
2015-06-02	17:20:00	-0.5
2015-06-02	17:22:00	-0.3
2015-06-02	19:47:00	-0.3
2015-06-06	10:49:00	-0.1
2015-06-06	19:10:00	0.4
2015-07-11	15:35:00	0.6
2015-07-11	15:36:00	-0.3
2015-07-11	15:36:00	0.4
2015-07-11	15:44:00	-0.3
2015-07-14	12:16:00	0.1
2015-07-14	12:16:00	-0.3
2015-07-15	00:28:00	-0.8
2015-07-15	00:28:00	-1.1
2015-07-15	00:28:00	-1.1
2015-07-15	00:28:00	-0.5
2015-07-15	00:28:00	-1.6
2015-07-16	20:30:00	-1.1
2015-07-22	05:38:00	-0.1
2015-08-11	00:00:00	0.4
2015-08-31	16:43:00	0.4
2015-09-02	01:17:00	-0.5
2015-09-02	01:17:00	-0.5
2015-09-02	01:17:00	-0.8
2015-09-02	01:19:00	0.1
2015-09-02	01:19:00	-1.1
2015-09-02	01:52:00	-0.5
2015-09-05	13:03:00	-0.8
2015-09-05	13:03:00	-0.5
2015-09-08	20:28:00	0.1
2015-09-09	02:14:00	-0.1
2015-09-09	02:27:00	-0.8
2015-09-10	20:30:00	-0.1
2015-09-18	02:37:00	0.2
2015-09-18	02:48:00	-0.3
2015-09-19	03:21:00	-9
2015-09-19	03:21:00	-0.1
2015-09-19	03:22:00	-0.5
2015-09-19	03:22:00	-0.8
2015-09-19	03:22:00	-1.6
2015-09-19	03:22:00	-0.5
2015-09-19	03:27:00	0.4
2015-09-27	03:55:00	0.1
2015-10-07	07:20:00	1.5
2015-10-07	07:20:00	-0.8
2015-10-07	07:20:00	0.5
2015-10-07	07:21:00	0.2
2015-10-07	07:24:00	-0.1
2015-10-07	07:24:00	1.1
2015-10-07	07:26:00	-1.1
2015-10-07	07:26:00	1
2015-10-07	07:31:00	-0.5
2015-10-07	07:31:00	1.9
2015-10-07	07:35:00	-0.8
2015-10-07	07:36:00	-0.5
2015-10-07	07:37:00	2.2
2015-10-07	07:39:00	-0.8
2015-10-07	07:45:00	-0.5
2015-10-07	07:45:00	0.6
2015-10-07	07:49:00	-0.3
2015-10-07	07:54:00	-1.1
2015-10-07	07:54:00	2
2015-10-07	07:58:00	-0.8
2015-10-07	07:59:00	0.7
2015-10-07	07:59:00	1.1
2015-10-07	08:02:00	0.2
2015-10-07	08:02:00	1
2015-10-07	08:03:00	-0.5
2015-10-07	08:04:00	-0.8
2015-10-07	08:13:00	2.3
2015-10-07	08:16:00	-0.8
2015-10-07	08:46:00	-0.3
2015-10-07	08:49:00	1.1
2015-10-07	09:01:00	-0.8
2015-10-07	09:10:00	2.5
2015-10-07	09:16:00	1.1
2015-10-07	11:53:00	-0.5
2015-10-07	22:05:00	0.2
2015-10-08	13:42:00	0.8
2015-10-10	04:00:00	0.4
2015-10-10	04:01:00	-0.3
2015-10-10	04:02:00	-0.8
2015-10-10	04:02:00	-9
2015-10-10	04:02:00	0.4
2015-10-10	04:03:00	-0.3
2015-10-29	22:37:00	0.7
2015-10-29	22:49:00	1.1
2015-10-29	22:49:00	0.6
2015-10-29	22:49:00	0.4
2015-10-29	22:50:00	-0.8
2015-10-29	22:50:00	-9
2015-10-29	22:50:00	-0.3
2015-10-29	22:51:00	0.7
2015-10-29	22:55:00	0.6
2015-10-29	23:10:00	-0.8
2015-10-29	23:10:00	0.1
2015-10-29	23:32:00	-0.8
2015-10-30	01:00:00	-9
2015-10-30	01:00:00	-0.8
2015-10-30	01:03:00	-0.8
2015-10-30	01:14:00	-0.5
2015-10-30	01:14:00	0.4
2015-10-30	01:15:00	0.4
2015-10-30	01:15:00	-0.8
2015-10-30	21:38:00	-0.5
2015-12-02	18:01:00	-0.5
2015-12-03	02:24:00	0.2
2015-12-03	02:25:00	-0.8
2015-12-03	16:35:00	-0.1
2015-12-12	14:03:00	-0.8
2015-12-12	14:03:00	-1.6
2015-12-12	14:03:00	0.8
2015-12-12	14:04:00	0.2
2015-12-12	14:05:00	-1.1
2015-12-21	01:37:00	-0.5
2015-12-21	01:41:00	0.5
2015-12-23	18:17:00	-0.5
2015-12-27	16:48:00	-1.1
2015-12-27	18:06:00	-0.5
2015-12-27	19:01:00	-0.8
2015-12-27	19:11:00	-1.1
2015-12-27	19:24:00	-1.1
2015-12-27	19:25:00	-1.6
2015-12-27	19:25:00	-0.3
2015-12-27	19:25:00	-0.1
2015-12-27	19:26:00	-1.1
2015-12-27	19:26:00	-1.1
2016-01-17	05:23:00	-0.3
2016-01-17	05:23:00	0.4
2016-01-17	05:23:00	0.2
2016-01-17	05:23:00	0.2
2016-01-26	04:55:00	0.7
2016-02-05	13:19:00	0.5
2016-02-06	16:42:00	-0.3
2016-02-10	04:20:00	0.4
2016-02-10	04:21:00	-0.3
2016-03-02	15:45:00	-0.5
2016-03-21	08:42:00	-1.1
2016-03-21	17:16:00	0.1
2016-03-21	23:05:00	0.2
2016-03-24	10:59:00	0.5
2016-03-24	10:59:00	0.5
2016-03-24	11:03:00	0.6
2016-03-29	12:57:00	-0.3
2016-04-04	09:04:00	-1.1
2016-04-04	16:39:00	-0.8
2016-04-08	16:34:00	-0.5
2016-04-08	16:43:00	-0.5
2016-04-08	17:13:00	-0.8
2016-04-09	04:18:00	-0.3
2016-04-09	07:51:00	0.1
2016-04-20	08:42:00	-1.1
2016-04-20	08:42:00	-0.3
2016-04-20	08:44:00	-1.1
2016-04-20	08:44:00	-0.3
2016-04-26	02:09:00	-9
2016-04-26	02:09:00	-1.1
2016-04-26	02:09:00	-0.3
2016-04-26	02:10:00	0.1
2016-04-26	04:42:00	-0.3
2016-04-28	23:15:00	-1.1
2016-04-28	23:20:00	-0.8
2016-04-28	23:20:00	-1.1
2016-04-28	23:20:00	-1.6
2016-04-28	23:20:00	-1.1
2016-04-28	23:20:00	-0.3
2016-04-28	23:21:00	-1.6
2016-04-28	23:21:00	-0.8
2016-04-28	23:21:00	-0.8
2016-04-28	23:22:00	-1.6
2016-04-28	23:22:00	-1.6
2016-04-28	23:22:00	-1.6
2016-04-28	23:22:00	-1.1
2016-04-28	23:22:00	-1.1
2016-04-28	23:43:00	-0.8
2016-05-02	12:24:00	-0.8
2016-05-02	12:24:00	-0.8
2016-05-02	12:24:00	-0.8
2016-05-02	12:25:00	-0.8
2016-05-02	12:26:00	-0.5
2016-05-02	12:49:00	-0.1
2016-05-03	21:14:00	0.6
2016-05-04	13:02:00	-0.5
2016-05-04	13:06:00	-0.8
2016-05-04	18:48:00	-1.1
2016-05-05	03:32:00	-0.8
2016-05-05	03:33:00	-0.1
2016-05-05	05:53:00	-1.1
2016-05-06	01:47:00	-0.8
2016-05-06	01:47:00	-1.1
2016-05-06	01:48:00	-1.1
2016-05-06	01:48:00	-1.1
2016-05-06	01:51:00	-1.1
2016-05-06	06:14:00	-1.1
2016-05-06	19:33:00	-0.3
2016-05-07	06:56:00	-0.1
2016-05-18	00:11:00	0.6
2016-05-18	23:07:00	-0.5
2016-05-18	23:08:00	-1.1
2016-05-18	23:09:00	0.1
2016-05-18	23:09:00	-0.8
2016-05-18	23:16:00	-0.3
2016-05-21	08:44:00	-0.1
2016-05-22	01:24:00	-0.8
2016-05-24	00:33:00	-0.1
2016-05-24	00:33:00	-0.1
2016-05-24	00:43:00	0.2
2016-05-27	08:58:00	-0.5
2016-05-27	08:59:00	-1.1
2016-05-27	11:04:00	-0.8
2016-05-27	13:41:00	-0.8
2016-05-27	15:39:00	-0.3
2016-05-27	15:44:00	-0.1
2016-05-30	20:40:00	-0.3
2016-06-03	19:08:00	-0.1
2016-06-03	19:09:00	0.4
2016-06-03	19:13:00	-0.8
2016-06-03	21:44:00	0.8
2016-06-03	22:50:00	0.1
2016-06-04	02:18:00	-0.1
2016-06-04	02:38:00	1.5
2016-06-04	02:45:00	1.6
2016-06-04	03:27:00	-0.8
2016-06-04	03:50:00	0.1
2016-06-04	04:26:00	0.2
2016-06-04	14:14:00	-0.1
2016-06-10	08:32:00	0.5
2016-06-14	12:36:00	-0.3
2016-06-20	21:08:00	-1.1
2016-06-24	21:53:00	-0.1
2016-06-24	21:53:00	-9
2016-06-24	21:53:00	-0.3
2016-06-24	21:53:00	-1.1
2016-06-27	19:58:00	-0.5
2016-06-30	18:43:00	-0.8
2016-06-30	18:44:00	-1.1
2016-06-30	18:44:00	-9
2016-06-30	18:44:00	-9
2016-06-30	18:44:00	-9
2016-06-30	18:44:00	-0.3
2016-06-30	18:46:00	-0.8
2016-07-03	00:06:00	-0.8
2016-07-03	00:06:00	-1.1
2016-07-03	00:07:00	-9
2016-07-03	00:23:00	0.1
2016-07-03	00:24:00	-9
2016-07-03	00:24:00	-9
2016-07-03	00:24:00	-0.8
2016-07-03	00:24:00	-0.8
2016-07-03	00:25:00	0.1
2016-07-03	00:26:00	-1.1
2016-07-03	00:30:00	-0.3
2016-07-03	00:36:00	-1.1
2016-07-03	00:54:00	-1.1
2016-07-03	00:54:00	-0.8
2016-07-03	02:34:00	0.8
2016-07-03	02:38:00	-1.6
2016-07-03	02:38:00	-0.8
2016-07-03	02:38:00	-0.8
2016-07-03	02:42:00	0.1
2016-07-03	02:43:00	-1.1
2016-07-03	02:43:00	-1.6
2016-07-03	02:44:00	-0.8
2016-07-03	02:45:00	-0.1
2016-07-03	02:45:00	-9
2016-07-03	02:45:00	-1.1
2016-07-03	02:45:00	-0.8
2016-07-03	02:45:00	-1.6
2016-07-03	02:45:00	-1.1
2016-07-03	02:45:00	-1.6
2016-07-03	02:46:00	0.7
2016-07-03	02:47:00	-1.1
2016-07-03	02:48:00	-0.8
2016-07-03	02:48:00	-1.1
2016-07-03	02:50:00	-9
2016-07-03	02:50:00	-9
2016-07-03	02:50:00	-1.1
2016-07-03	02:51:00	-1.1
2016-07-03	02:51:00	-9
2016-07-03	02:51:00	-1.1
2016-07-03	03:12:00	0.2
2016-07-03	03:12:00	-1.6
2016-07-03	03:20:00	-9
2016-07-03	03:20:00	-1.1
2016-07-03	03:56:00	-1.1
2016-07-03	05:12:00	-1.1
2016-07-03	05:20:00	0.2
2016-07-03	10:40:00	-0.5
2016-07-05	01:22:00	2.1
2016-07-05	02:33:00	0.5
2016-07-05	13:50:00	-0.1
2016-07-05	21:21:00	-0.8
2016-07-05	21:21:00	-1.1
2016-07-05	21:22:00	-0.8
2016-07-05	21:22:00	-0.8
2016-07-05	21:24:00	-0.3
2016-07-06	12:19:00	0.2
2016-07-06	12:42:00	-1.1
2016-07-06	12:42:00	-0.8
2016-07-06	12:43:00	-0.8
2016-07-06	13:25:00	0.6
2016-07-06	22:04:00	-0.5
2016-07-07	02:14:00	-9
2016-07-07	02:14:00	-0.1
2016-07-08	20:49:00	-0.3
2016-07-12	04:27:00	0.1
2016-07-13	02:51:00	-9
2016-07-13	12:25:00	-0.1
2016-07-14	00:39:00	-0.3
2016-07-15	15:24:00	0.2
2016-07-18	08:16:00	-0.8
2016-07-18	08:37:00	-0.3
2016-07-21	07:20:00	-1.6
2016-07-21	07:21:00	-1.1
2016-07-21	07:21:00	-0.3
2016-07-21	07:21:00	-1.6
2016-07-21	07:22:00	-1.1
2016-07-21	07:22:00	-1.1
2016-07-21	07:22:00	-0.3
2016-07-21	07:24:00	-1.6
2016-07-21	07:24:00	-0.8
2016-07-21	07:25:00	-1.6
2016-07-21	07:25:00	-1.1
2016-07-23	05:01:00	-0.3
2016-07-23	05:14:00	-0.1
2016-07-26	07:35:00	-1.1
2016-07-28	16:37:00	-9
2016-07-28	16:37:00	0.7
2016-07-31	22:38:00	-0.5
2016-08-05	17:05:00	-0.3
2016-08-05	17:43:00	0.4
2016-08-06	00:38:00	-0.1
2016-08-08	00:08:00	-0.8
2016-08-08	00:08:00	-0.5
2016-08-08	00:09:00	-0.1
2016-08-08	00:09:00	-0.5
2016-08-14	00:57:00	0.7
2016-08-15	04:28:00	-1.1
2016-08-15	04:28:00	-0.1
2016-08-15	04:43:00	0.4
2016-08-16	01:51:00	-0.8
2016-08-16	01:51:00	-0.1
2016-08-17	04:36:00	0.1
2016-08-21	11:40:00	-1.1
2016-08-23	02:00:00	1.5
2016-08-23	02:07:00	-0.3
2016-08-23	02:14:00	-1.1
2016-08-23	02:14:00	-0.8
2016-08-23	02:15:00	1.4
2016-08-23	02:15:00	0.1
2016-08-23	02:16:00	1.1
2016-08-23	02:17:00	-9
2016-08-23	02:17:00	0.2
2016-08-23	02:20:00	0.1
2016-08-23	02:21:00	0.9
2016-08-23	02:22:00	1.5
2016-08-23	02:23:00	0.2
2016-08-23	03:06:00	0.1
2016-08-23	03:06:00	1.1
2016-08-23	03:08:00	-0.3
2016-08-23	03:38:00	-0.5
2016-08-24	03:07:00	-0.5
2016-08-24	03:07:00	0.4
2016-08-29	14:22:00	-0.1
2016-08-29	14:24:00	-1.6
2016-08-29	14:56:00	-0.8
2016-08-29	15:02:00	-1.1
2016-08-29	15:03:00	-0.5
2016-08-29	15:11:00	-0.8
2016-08-29	15:18:00	-0.3
2016-08-29	15:22:00	-0.8
2016-08-29	15:22:00	-0.1
2016-08-29	15:24:00	-0.5
2016-08-29	15:25:00	-9
2016-08-29	15:25:00	0.1
2016-08-29	15:26:00	-9
2016-08-29	15:26:00	-0.1
2016-08-29	15:26:00	-0.8
2016-08-29	15:29:00	0.1
2016-08-29	15:30:00	0.4
2016-08-29	15:30:00	-0.1
2016-08-29	15:31:00	0.7
2016-08-29	15:33:00	0.7
2016-08-29	15:33:00	0.6
2016-08-29	15:34:00	-0.5
2016-08-29	15:35:00	-1.1
2016-08-29	15:35:00	0.1
2016-08-29	15:35:00	-0.1
2016-08-29	15:37:00	-0.5
2016-08-29	15:37:00	0.5
2016-08-29	15:38:00	-0.1
2016-08-29	15:38:00	-0.8
2016-08-29	15:39:00	-1.6
2016-08-29	15:39:00	-9
2016-08-29	15:39:00	0.9
2016-08-29	15:41:00	-0.1
2016-08-29	15:42:00	-9
2016-08-29	15:42:00	-0.3
2016-08-29	15:42:00	-1.1
2016-08-29	15:43:00	0.4
2016-08-29	15:45:00	0.1
2016-08-29	15:45:00	1.7
2016-08-29	15:46:00	0.6
2016-08-29	15:51:00	0.2
2016-08-29	16:00:00	-0.1
2016-08-29	16:11:00	-0.8
2016-08-29	16:27:00	-9
2016-08-29	16:27:00	-9
2016-08-29	19:22:00	-0.8
2016-09-12	02:10:00	-0.1
2016-09-14	03:41:00	0.4
2016-09-18	01:53:00	-0.8
2016-09-18	01:53:00	-9
2016-09-18	01:53:00	0.1
2016-09-23	00:02:00	-0.8
2016-09-25	04:43:00	0.9
2016-09-25	04:44:00	-1.6
2016-09-25	04:44:00	-1.1
2016-09-26	07:01:00	-0.1
2016-09-27	21:34:00	-1.1
2016-09-27	21:48:00	-0.5
2016-10-13	00:54:00	-0.3
2016-10-16	05:12:00	-0.5
2016-10-19	10:54:00	0.8
2016-10-22	05:14:00	0.6
2016-10-30	06:52:00	-0.5
2016-10-30	06:52:00	-9
2016-10-30	06:53:00	-1.1
2016-10-30	06:54:00	0.5
2016-10-30	06:54:00	-0.1
2016-10-30	06:56:00	1.1
2016-10-30	07:04:00	1.2
2016-10-30	20:29:00	0.9
2016-11-07	09:30:00	0.4
2016-11-17	15:34:00	-9
2016-11-18	02:49:00	-0.3
2016-12-06	04:17:00	-1.1
2016-12-06	04:18:00	-0.3
2016-12-06	04:20:00	-0.5
2016-12-08	16:51:00	-0.5
2016-12-15	08:12:00	-0.8

## Sheet: Rain
Month	Rain(mm)
2005-01-01	138.4
2005-02-01	146.4
2005-03-01	119.3
2005-04-01	80
2005-05-01	12.6
2005-06-01	5
2005-07-01	0.6
2005-08-01	44.8
2005-09-01	63.6
2005-10-01	119.5
2005-11-01	196.2
2005-12-01	193
2006-01-01	47.6
2006-02-01	28.2
2006-03-01	107.9
2006-04-01	50
2006-05-01	17.4
2006-06-01	78.6
2006-07-01	52.6
2006-08-01	54.6
2006-09-01	216.6
2006-10-01	39.6
2006-11-01	140
2006-12-01	117.5
2007-01-01	58.8
2007-02-01	145.7
2007-03-01	74.8
2007-04-01	67.2
2007-05-01	53
2007-06-01	19
2007-07-01	0.2
2007-08-01	2.6
2007-09-01	73.2
2007-10-01	79.4
2007-11-01	96
2007-12-01	94.2
2008-01-01	127.4
2008-02-01	27.6
2008-03-01	118
2008-04-01	65.2
2008-05-01	55.6
2008-06-01	95.2
2008-07-01	0.6
2008-08-01	0
2008-09-01	74.8
2008-10-01	63.2
2008-11-01	197.8
2008-12-01	205.8
2009-01-01	349.5
2009-02-01	55.4
2009-03-01	113
2009-04-01	73.6
2009-05-01	16.2
2009-06-01	77.4
2009-07-01	3.2
2009-08-01	0
2009-09-01	127.2
2009-10-01	158
2009-11-01	304.8
2009-12-01	162
2010-01-01	147.8
2010-02-01	158.6
2010-03-01	62
2010-04-01	59.6
2010-05-01	29.4
2010-06-01	117.6
2010-07-01	33.4
2010-08-01	6.4
2010-09-01	109.4
2010-10-01	150.4
2010-11-01	259.4
2010-12-01	54
2011-01-01	90
2011-02-01	29
2011-03-01	144.6
2011-04-01	41.6
2011-05-01	60.6
2011-06-01	67.8
2011-07-01	73.6
2011-08-01	0
2011-09-01	8.2
2011-10-01	87.6
2011-11-01	117.8
2011-12-01	72.8
2012-01-01	34.6
2012-02-01	172
2012-03-01	8.4
2012-04-01	98.4
2012-05-01	16.2
2012-06-01	0.2
2012-07-01	29.8
2012-08-01	0
2012-09-01	82.2
2012-10-01	55.8
2012-11-01	87.8
2012-12-01	133.6
2013-01-01	136
2013-02-01	92
2013-03-01	68.2
2013-04-01	27.6
2013-05-01	15.2
2013-06-01	2.8
2013-07-01	11
2013-08-01	18.4
2013-09-01	12.2
2013-10-01	31.2
2013-11-01	150.4
2013-12-01	56.4
2014-01-01	198.4
2014-02-01	117.6
2014-03-01	99.2
2014-04-01	102.4
2014-05-01	40.8
2014-06-01	45.8
2014-07-01	88
2014-08-01	0
2014-09-01	116
2014-10-01	1.2
2014-11-01	143.4
2014-12-01	160.4
2015-01-01	216.8
2015-02-01	218.4
2015-03-01	41.2
2015-04-01	64.2
2015-05-01	17.6
2015-06-01	5.2
2015-07-01	13
2015-08-01	25.2
2015-09-01	47.2
2015-10-01	337.6
2015-11-01	35.2
2015-12-01	1.6
2016-01-01	71.6
2016-02-01	90.6
2016-03-01	47.8
2016-04-01	54
2016-05-01	109.6
2016-06-01	38.6
2016-07-01	22.6
2016-08-01	1
2016-09-01	88.4
2016-10-01	136.2
2016-11-01	117.8
2016-12-01	2.2

## Sheet: Tides
Date	Body+Ocean	BODY	Ocean		PROLET	(after	Wenzel):	Tidal	EFFECT	on	the	Gravity,	nm/s**2
20050101	-636.35	-627.725	-8.625		POINT	Pozzuoli
20050102	-321.914	-316.18	-5.734			Latitude	40.8439
20050103	-56.917	-54.772	-2.145			Longitude	14.0952
20050104	107.306	105.527	1.78			HEIGHT	0	m
20050105	121.384	115.893	5.491			Duration	(yyyy	mmdd	hh)	2005	101	0	-->	2016	1231	0
20050106	-49.764	-57.999	8.235			NUMBER	of	DAYS	and	STEP	4382	1440	min.
20050107	-407.469	-416.663	9.194			Output:	Ocean	Loading	Tide	Y
20050108	-898.148	-905.916	7.768		LATITUDE	DEPENDENCE:	YES
20050109	-1406.8	-1410.7	3.901		Constant	term	(Mo+So)	=	84.725
20050110	-1784.77	-1783.04	-1.734		63
20050111	-1910.6	-1902.77	-7.825		TIDALPARAM=	2.93532	3.9379	1.03945	0	M4
20050112	-1748.85	-1736.04	-12.808		TIDALPARAM=	2.75324	2.93517	1.07363	0	M3
20050113	-1364.22	-1348.84	-15.381		TIDALPARAM=	2.03934	2.18284	1.16155	0	ETA2
20050114	-882.287	-867.341	-14.946		TIDALPARAM=	2.00562	2.03918	1.16155	0	KSI2
20050115	-429.923	-418.149	-11.773		TIDALPARAM=	2.00303	2.00562	1.16155	0	K2
20050116	-94.751	-87.919	-6.832		TIDALPARAM=	2.00062	2.00303	1.16155	0	R2
20050117	84.211	85.62	-1.409		TIDALPARAM=	1.99829	2.00046	1.16155	0	S2
20050118	106.43	103.119	3.311		TIDALPARAM=	1.99711	1.99749	1.16155	0	T2
20050119	-5.014	-11.543	6.529		TIDALPARAM=	1.96888	1.99711	1.16155	0	TL2
20050120	-215.566	-223.472	7.906		TIDALPARAM=	1.96827	1.96887	1.16155	0	L2
20050121	-486.376	-493.861	7.484		TIDALPARAM=	1.93242	1.96827	1.16155	0	LM2
20050122	-777.381	-782.935	5.554		TIDALPARAM=	1.93182	1.93242	1.16155	0	M2
20050123	-1049.09	-1051.63	2.538		TIDALPARAM=	1.90146	1.93182	1.16155	0	MNI
20050124	-1265.13	-1264.07	-1.07		TIDALPARAM=	1.90054	1.90146	1.16155	0	NI2
20050125	-1395.56	-1390.8	-4.758		TIDALPARAM=	1.8966	1.90054	1.16155	0	NIN
20050126	-1420.18	-1412.13	-8.047		TIDALPARAM=	1.89536	1.8966	1.16155	0	N2
20050127	-1331.83	-1321.28	-10.549		TIDALPARAM=	1.86517	1.89536	1.16155	0	NMI
20050128	-1138.49	-1126.49	-12.001		TIDALPARAM=	1.86425	1.86517	1.16155	0	MI2
20050129	-863.265	-851.02	-12.245		TIDALPARAM=	1.86166	1.86425	1.16155	0	MIN
20050130	-542.438	-531.255	-11.183		TIDALPARAM=	1.85907	1.86166	1.16155	0	2N2
20050131	-222.623	-213.85	-8.773		TIDALPARAM=	1.83068	1.85907	1.16155	0	NEP
20050201	42.729	47.827	-5.098		TIDALPARAM=	1.82734	1.83068	1.16155	0	EPS2
20050202	198.771	199.28	-0.509		TIDALPARAM=	1.82263	1.82614	1.16155	0	3N2
20050203	198.262	193.994	4.268		TIDALPARAM=	1.71938	1.82249	1.16	0	222
20050204	15.283	7.107	8.175		TIDALPARAM=	1.11161	1.2164	1.1554	0	V1
20050205	-337.208	-347.283	10.076		TIDALPARAM=	1.0808	1.10995	1.1554	0	OV
20050206	-793.144	-802.309	9.165		TIDALPARAM=	1.0732	1.07882	1.15545	0	OO1
20050207	-1237.3	-1242.65	5.354		TIDALPARAM=	1.03919	1.0732	1.15566	0	OJ
20050208	-1539.02	-1538.45	-0.576		TIDALPARAM=	1.03691	1.03919	1.156	0	J1
20050209	-1606.27	-1599.12	-7.15		TIDALPARAM=	1.01033	1.03675	1.1562	0	THE1
20050210	-1427.37	-1414.69	-12.675		TIDALPARAM=	1.0079	1.00866	1.16946	0	FI1
20050211	-1071.19	-1055.39	-15.798		TIDALPARAM=	1.00365	1.0079	1.26885	0	PSI1
20050212	-647.897	-631.98	-15.917		TIDALPARAM=	1.00257	1.00365	1.13407	0	K1
20050213	-260.702	-247.414	-13.288		TIDALPARAM=	1.00183	1.00257	1.13777	0	KS
20050214	22.939	31.752	-8.813		TIDALPARAM=	0.997734	1.00182	1.14507	0	S1
20050215	175.277	178.939	-3.663		TIDALPARAM=	0.995143	0.997733	1.14833	0	P1
20050216	198.288	197.196	1.092		TIDALPARAM=	0.989049	0.995142	1.14989	0	PI1
20050217	111.115	106.417	4.698		TIDALPARAM=	0.971598	0.989048	1.15207	0	PIC
20050218	-59.392	-66.163	6.771		TIDALPARAM=	0.970994	0.971597	1.15286	0	CH1
20050219	-283.471	-290.697	7.226		TIDALPARAM=	0.968566	0.970993	1.15295	0	CHM
20050220	-529.778	-535.971	6.193		TIDALPARAM=	0.963399	0.968565	1.15301	0	M1
20050221	-765.824	-769.768	3.945		TIDALPARAM=	0.940017	0.963398	1.15311	0	MTU
20050222	-959.177	-960.03	0.852		TIDALPARAM=	0.932583	0.940016	1.1534	0	TAU1
20050223	-1079.94	-1077.28	-2.663		TIDALPARAM=	0.929684	0.932582	1.15341	0	TO
20050224	-1104.78	-1098.6	-6.184		TIDALPARAM=	0.928932	0.929683	1.15342	0	O1
20050225	-1022.15	-1012.81	-9.334		TIDALPARAM=	0.898264	0.928931	1.15343	0	OR
20050226	-836.714	-824.949	-11.766		TIDALPARAM=	0.896129	0.898263	1.15343	0	RO1
20050227	-571.216	-558.091	-13.125		TIDALPARAM=	0.893407	0.896128	1.15343	0	RQ
20050228	-264.885	-251.847	-13.038		TIDALPARAM=	0.892934	0.893406	1.15342	0	Q1
20050301	31.199	42.386	-11.186		TIDALPARAM=	0.866977	0.892933	1.15339	0	QSIG
20050302	261.671	269.166	-7.494		TIDALPARAM=	0.859381	0.866976	1.15334	0	SIG1
20050303	376.676	379.013	-2.337		TIDALPARAM=	0.7215	0.85938	1.15332	0	2Q1
20050304	342.967	339.611	3.356		TIDALPARAM=	0.132715	0.249951	1.15318	0	MSQM
20050305	155.319	147.086	8.233		TIDALPARAM=	0.106756	0.130596	1.15327	0	MTM
20050306	-154.333	-165.241	10.908		TIDALPARAM=	0.075321	0.106446	1.15328	0	MSTM
20050307	-516.007	-526.462	10.456		TIDALPARAM=	0.070317	0.073806	1.15341	0	MF
20050308	-835.926	-842.739	6.813		TIDALPARAM=	0.062103	0.070155	1.15344	0	MSF
20050309	-1026.12	-1026.99	0.869		TIDALPARAM=	0.033716	0.060132	1.15365	0	MM
20050310	-1037.47	-1031.66	-5.808		TIDALPARAM=	0.028844	0.033701	1.15371	0	MSM
20050311	-877.494	-865.983	-11.51		TIDALPARAM=	0.00471	0.028697	1.15455	0	SSA
20050312	-602.049	-587.113	-14.936		TIDALPARAM=	0.002428	0.003425	1.15495	0	SA
20050313	-287.61	-272.069	-15.541		TIDALPARAM=	0.000141	0.000913	1.15709	0	186
20050314	-2.499	11.063	-13.562		TIDALPARAM=	0	0.00014	1	0	M0S0
20050315	209.008	218.796	-9.788		14
20050316	328.223	333.429	-5.205		M2	10.2665	41.2736
20050317	355.621	356.331	-0.709		O1	1.3105	138.903
20050318	302.901	299.854	3.046		K1	1.236	70.7684
20050319	187.087	181.421	5.666		P1	0.3424	61.3056
20050320	27.762	20.795	6.967		Q1	0.4704	192.968
20050321	-153.416	-160.342	6.926		K2	0.9246	15.759
20050322	-332.462	-338.108	5.646		N2	2.1893	59.3729
20050323	-483.349	-486.677	3.328		S2	3.5528	14.6307
20050324	-579.757	-579.992	0.235		J1	0.0208	129.049
20050325	-599.084	-595.751	-3.332		2N2	0.3248	77.712
20050326	-528.356	-521.33	-7.026		T2	0.1871	27.5181
20050327	-370.065	-359.664	-10.401		L2	0.2265	36.5521
20050328	-145.317	-132.446	-12.871		S1	0.1415	104.639
20050329	107.767	121.53	-13.763		R2	0.0295	17.6169
20050330	341.125	353.622	-12.497
20050331	507.769	516.644	-8.875
20050401	573.265	576.601	-3.336
20050402	524.386	521.393	2.993
20050403	373.266	364.735	8.53
20050404	156.138	144.396	11.741
20050405	-74.291	-85.971	11.68
20050406	-262.295	-270.65	8.354
20050407	-364.842	-367.564	2.722
20050408	-363.662	-359.999	-3.662
20050409	-268.489	-259.291	-9.198
20050410	-110.23	-97.499	-12.731
20050411	71.95	85.755	-13.805
20050412	242.907	255.529	-12.622
20050413	378.423	388.218	-9.795
20050414	466.284	472.354	-6.069
20050415	503.842	505.958	-2.116
20050416	494.596	493.052	1.543
20050417	445.492	440.958	4.534
20050418	365.602	359.008	6.594
20050419	265.966	258.409	7.557
20050420	160.028	152.685	7.343
20050421	64.008	58.06	5.949
20050422	-3.751	-7.188	3.437
20050423	-25.448	-25.409	-0.038
20050424	11.41	15.573	-4.163
20050425	108.483	116.863	-8.38
20050426	252.878	264.745	-11.867
20050427	418.035	431.705	-13.67
20050428	570.289	583.286	-12.997
20050429	678.792	688.374	-9.582
20050430	724.174	728.117	-3.943
20050501	702.61	699.973	2.637
20050502	624.978	616.524	8.454
20050503	512.568	500.619	11.949
20050504	391.132	378.89	12.242
20050505	284.943	275.524	9.419
20050506	212.152	207.717	4.435
20050507	181.966	183.256	-1.29
20050508	193.994	200.371	-6.377
20050509	240.011	249.895	-9.884
20050510	307.514	318.966	-11.451
20050511	383.458	394.658	-11.2
20050512	456.818	466.342	-9.524
20050513	519.773	526.658	-6.885
20050514	567.733	571.445	-3.711
20050515	598.62	598.994	-0.374
20050516	611.949	609.159	2.79
20050517	608.266	602.803	5.463
20050518	589.044	581.688	7.355
20050519	557.012	548.806	8.206
20050520	516.857	509.065	7.792
20050521	475.873	469.914	5.959
20050522	443.847	441.141	2.707
20050523	431.531	433.219	-1.688
20050524	447.45	454.011	-6.561
20050525	493.857	504.738	-10.881
20050526	564.171	577.643	-13.472
20050527	644.261	657.659	-13.398
20050528	717.21	727.581	-10.371
20050529	768.656	773.632	-4.976
20050530	790.148	788.713	1.434
20050531	779.941	772.78	7.161
20050601	741.935	731.199	10.736
20050602	683.713	672.307	11.405
20050603	614.687	605.384	9.303
20050604	544.69	539.404	5.285
20050605	482.575	482.048	0.526
20050606	434.854	438.755	-3.901
20050607	405.055	412.347	-7.292
20050608	394.011	403.369	-9.358
20050609	400.494	410.598	-10.103
20050610	421.927	431.599	-9.671
20050611	455.24	463.48	-8.24
20050612	497.472	503.47	-5.998
20050613	545.73	548.9	-3.17
20050614	596.872	596.908	-0.037
20050615	647.316	644.252	3.063
20050616	692.724	686.978	5.746
20050617	727.591	719.999	7.592
20050618	745.514	737.346	8.168
20050619	740.738	733.636	7.102
20050620	710.783	706.549	4.234
20050621	659.426	659.626	-0.2
20050622	598.309	603.765	-5.456
20050623	544.763	555.117	-10.354
20050624	515.46	529.033	-13.573
20050625	519.22	533.327	-14.107
20050626	553.529	565.198	-11.669
20050627	606.469	613.331	-6.862
20050628	662.137	663.141	-1.004
20050629	706.157	701.819	4.338
20050630	728.845	720.964	7.881
20050701	725.815	716.806	9.009
20050702	697.299	689.451	7.848
20050703	647.134	642.074	5.059
20050704	581.465	579.975	1.489
20050705	507.411	509.542	-2.131
20050706	432.27	437.589	-5.319
20050707	363.147	370.969	-7.822
20050708	306.493	315.996	-9.503
20050709	267.692	277.957	-10.265
20050710	251.037	261.068	-10.031
20050711	259.64	268.427	-8.787
20050712	294.991	301.606	-6.615
20050713	356.601	360.317	-3.715
20050714	441.646	442.047	-0.401
20050715	543.679	540.778	2.901
20050716	650.672	645.027	5.645
20050717	744.016	736.809	7.207
20050718	799.944	792.936	7.008
20050719	794.728	789.998	4.729
20050720	714.868	714.323	0.544
20050721	569.097	573.869	-4.772
20050722	392.608	402.571	-9.963
20050723	235.725	249.374	-13.649
20050724	141.794	156.599	-14.806
20050725	129.233	142.379	-13.146
20050726	188.623	197.848	-9.225
20050727	292.88	297.09	-4.21
20050728	410.716	410.155	0.561
20050729	515.787	511.747	4.04
20050730	590.085	584.358	5.727
20050731	623.777	618.104	5.673
20050801	613.702	609.429	4.273
20050802	561.701	559.691	2.01
20050803	473.486	474.195	-0.71
20050804	358.186	361.774	-3.588
20050805	227.962	234.336	-6.374
20050806	97.098	105.898	-8.799
20050807	-19.174	-8.6	-10.574
20050808	-105.84	-94.407	-11.433
20050809	-149.515	-138.317	-11.198
20050810	-140.026	-130.215	-9.812
20050811	-71.774	-64.421	-7.353
20050812	54.592	58.643	-4.05
20050813	229.165	229.483	-0.318
20050814	429.072	425.858	3.214
20050815	616.37	610.615	5.755
20050816	740.627	734.1	6.527
20050817	750.461	745.413	5.048
20050818	615.976	614.576	1.4
20050819	353.021	356.687	-3.665
20050820	29.2	38.093	-8.892
20050821	-260.808	-247.896	-12.912
20050822	-437.798	-423.081	-14.717
20050823	-469.327	-455.332	-13.995
20050824	-371.989	-360.812	-11.177
20050825	-191.558	-184.364	-7.195
20050826	20.272	23.364	-3.092
20050827	220.314	219.995	0.319
20050828	378.466	375.85	2.616
20050829	476.677	472.962	3.716
20050830	506.209	502.491	3.718
20050831	465.426	462.662	2.763
20050901	358.894	357.908	0.986
20050902	197.46	198.908	-1.449
20050903	-1.624	2.661	-4.286
20050904	-215.267	-208.094	-7.173
20050905	-416.085	-406.375	-9.71
20050906	-575.026	-563.505	-11.521
20050907	-665.026	-652.725	-12.301
20050908	-665.196	-653.355	-11.841
20050909	-564.91	-554.867	-10.042
20050910	-367.902	-360.917	-6.984
20050911	-96.583	-93.567	-3.015
20050912	204.687	203.503	1.185
20050913	470.531	465.856	4.675
20050914	624.233	617.748	6.486
20050915	600.013	594.047	5.966
20050916	374.545	371.466	3.079
20050917	-8.979	-7.481	-1.499
20050918	-446.532	-439.957	-6.575
20050919	-813.966	-803.123	-10.842
20050920	-1019.45	-1006.12	-13.324
20050921	-1034.04	-1020.4	-13.648
20050922	-886.718	-874.656	-12.062
20050923	-637.327	-628.118	-9.209
20050924	-349.625	-343.799	-5.826
20050925	-75.985	-73.469	-2.516
20050926	146.698	146.369	0.328
20050927	295.066	292.599	2.467
20050928	355.839	352.11	3.729
20050929	323.483	319.506	3.977
20050930	199.921	196.773	3.148
20051001	-4.217	-5.528	1.311
20051002	-267.925	-266.622	-1.303
20051003	-559.139	-554.801	-4.338
20051004	-836.325	-828.939	-7.386
20051005	-1053.22	-1043.19	-10.03
20051006	-1166.62	-1154.77	-11.861
20051007	-1145.8	-1133.32	-12.479
20051008	-981.202	-969.649	-11.553
20051009	-690.599	-681.643	-8.956
20051010	-321.192	-316.257	-4.935
20051011	53.653	53.854	-0.201
20051012	345.254	341.089	4.164
20051013	469.676	462.666	7.01
20051014	375.108	367.594	7.514
20051015	67.531	62.023	5.508
20051016	-380.751	-382.306	1.555
20051017	-851.419	-848.161	-3.258
20051018	-1223.72	-1216.01	-7.717
20051019	-1417.84	-1406.97	-10.873
20051020	-1414.47	-1402.19	-12.272
20051021	-1245.6	-1233.65	-11.947
20051022	-970.062	-959.816	-10.246
20051023	-650.436	-642.812	-7.624
20051024	-339.692	-335.175	-4.517
20051025	-77.299	-75.983	-1.317
20051026	109.099	107.5	1.599
20051027	200.601	196.742	3.858
20051028	185.352	180.211	5.141
20051029	59.313	54.058	5.255
20051030	-170.784	-174.968	4.184
20051031	-483.32	-485.394	2.074
20051101	-838.566	-837.747	-0.819
20051102	-1179.45	-1175.28	-4.17
20051103	-1439.21	-1431.63	-7.573
20051104	-1556.29	-1545.78	-10.504
20051105	-1492.61	-1480.28	-12.332
20051106	-1248.25	-1235.81	-12.439
20051107	-866.276	-855.812	-10.464
20051108	-425.853	-419.311	-6.542
20051109	-25.26	-23.844	-1.417
20051110	240.963	237.264	3.7
20051111	305.95	298.46	7.489
20051112	149.799	140.82	8.98
20051113	-192.024	-199.895	7.871
20051114	-636.485	-641.086	4.601
20051115	-1077.22	-1077.35	0.126
20051116	-1417.08	-1412.64	-4.446
20051117	-1594.87	-1586.67	-8.2
20051118	-1595.49	-1584.9	-10.593
20051119	-1442.89	-1431.44	-11.451
20051120	-1183.54	-1172.68	-10.859
20051121	-870.179	-861.138	-9.04
20051122	-551.124	-544.821	-6.303
20051123	-266.33	-263.295	-3.035
20051124	-47.737	-48.046	0.31
20051125	79.044	75.788	3.257
20051126	93.989	88.587	5.402
20051127	-15.8	-22.273	6.473
20051128	-251.376	-257.719	6.343
20051129	-594.418	-599.409	4.991
20051130	-999.871	-1002.35	2.477
20051201	-1394.63	-1393.6	-1.026
20051202	-1688.68	-1683.55	-5.137
20051203	-1800.27	-1791.08	-9.187
20051204	-1686.8	-1674.53	-12.271
20051205	-1365.6	-1352.14	-13.466
20051206	-912.141	-899.962	-12.179
20051207	-436.149	-427.694	-8.455
20051208	-48.167	-45.086	-3.081
20051209	169.456	166.842	2.614
20051210	179.115	171.933	7.183
20051211	-8.769	-18.309	9.54
20051212	-343.047	-352.328	9.281
20051213	-746.554	-753.274	6.721
20051214	-1135.05	-1137.73	2.677
20051215	-1436.16	-1434.3	-1.862
20051216	-1603.34	-1597.31	-6.027
20051217	-1621.2	-1611.99	-9.21
20051218	-1502.3	-1491.23	-11.073
20051219	-1278.21	-1266.72	-11.493
20051220	-989.506	-978.989	-10.517
20051221	-678.071	-669.723	-8.349
20051222	-383.069	-377.736	-5.333
20051223	-139.753	-137.836	-1.917
20051224	20.309	18.872	1.437
20051225	69.136	64.821	4.315
20051226	-15.434	-21.818	6.384
20051227	-243.154	-250.51	7.356
20051228	-600.401	-607.361	6.961
20051229	-1038.5	-1043.49	4.99
20051230	-1469.79	-1471.23	1.441
20051231	-1782.3	-1778.99	-3.31
20060101	-1876.97	-1868.56	-8.413
20060102	-1712.38	-1699.71	-12.669
20060103	-1328.92	-1314.06	-14.867
20060104	-834.009	-819.779	-14.231
20060105	-357.818	-347.062	-10.756
20060106	-7.782	-2.499	-5.283
20060107	156.618	155.845	0.773
20060108	126.201	120.306	5.896
20060109	-68.93	-77.879	8.949
20060110	-374.304	-383.769	9.465
20060111	-725.065	-732.717	7.652
20060112	-1057.61	-1061.79	4.183
20060113	-1318.77	-1318.68	-0.094
20060114	-1472.37	-1467.99	-4.383
20060115	-1502.45	-1494.39	-8.057
20060116	-1412.7	-1402.03	-10.674
20060117	-1222.68	-1210.71	-11.974
20060118	-962.456	-950.582	-11.874
20060119	-667.619	-657.151	-10.469
20060120	-375.476	-367.472	-8.004
20060121	-122.842	-118.025	-4.817
20060122	54.841	56.113	-1.272
20060123	124.407	122.148	2.259
20060124	58.344	52.978	5.366
20060125	-157.262	-164.803	7.541
20060126	-510.005	-518.212	8.207
20060127	-947.305	-954.167	6.862
20060128	-1371.9	-1375.24	3.346
20060129	-1661.36	-1659.43	-1.927
20060130	-1714.88	-1706.98	-7.901
20060131	-1504.62	-1491.52	-13.105
20060201	-1094.32	-1078.22	-16.103
20060202	-609	-592.991	-16.009
20060203	-177.969	-165.145	-12.824
20060204	110.322	117.757	-7.435
20060205	222.108	223.395	-1.287
20060206	168.173	164.058	4.116
20060207	-13.838	-21.502	7.663
20060208	-274.679	-283.552	8.873
20060209	-563.65	-571.509	7.859
20060210	-834.387	-839.529	5.142
20060211	-1048.37	-1049.77	1.405
20060212	-1177.73	-1175.06	-2.672
20060213	-1207.46	-1200.96	-6.499
20060214	-1136.1	-1126.49	-9.603
20060215	-974.965	-963.317	-11.648
20060216	-746.159	-733.71	-12.45
20060217	-479.58	-467.608	-11.972
20060218	-209.6	-199.305	-10.294
20060219	27.712	35.275	-7.562
20060220	196.597	200.577	-3.98
20060221	264.027	263.892	0.135
20060222	204.349	200.087	4.262
20060223	7.536	-0.095	7.632
20060224	-309.009	-318.348	9.339
20060225	-689.334	-697.951	8.617
20060226	-1039.39	-1044.59	5.2
20060227	-1251.25	-1250.84	-0.416
20060228	-1248.47	-1241.5	-6.976
20060301	-1026.8	-1014	-12.799
20060302	-658.743	-642.413	-16.33
20060303	-256.679	-240.012	-16.667
20060304	77.919	91.769	-13.85
20060305	286.077	294.864	-8.787
20060306	354.055	356.927	-2.872
20060307	299.446	296.947	2.499
20060308	155.304	148.984	6.319
20060309	-41.194	-49.322	8.128
20060310	-254.758	-262.717	7.959
20060311	-454.156	-460.315	6.16
20060312	-613.006	-616.229	3.223
20060313	-710.931	-710.6	-0.33
20060314	-735.009	-731.003	-4.006
20060315	-681.051	-673.69	-7.361
20060316	-554.566	-544.532	-10.034
20060317	-370.819	-359.067	-11.752
20060318	-153.317	-140.998	-12.32
20060319	68.89	80.482	-11.592
20060320	264.164	273.634	-9.471
20060321	401.388	407.364	-5.977
20060322	453.818	455.207	-1.388
20060323	404.177	400.543	3.633
20060324	251.229	243.181	8.047
20060325	17.081	6.43	10.651
20060326	-248.852	-259.332	10.48
20060327	-476.374	-483.606	7.233
20060328	-595.855	-597.366	1.511
20060329	-567.605	-562.329	-5.276
20060330	-401.54	-390.19	-11.35
20060331	-152.119	-136.965	-15.154
20060401	108.615	124.473	-15.858
20060402	320.885	334.442	-13.557
20060403	452.639	461.76	-9.121
20060404	498.382	502.181	-3.799
20060405	469.931	468.715	1.216
20060406	387.035	381.959	5.077
20060407	271.029	263.655	7.373
20060408	141.845	133.794	8.051
20060409	17.414	10.138	7.276
20060410	-86.326	-91.652	5.326
20060411	-155.834	-158.362	2.529
20060412	-180.785	-180.023	-0.762
20060413	-155.314	-151.13	-4.184
20060414	-79.641	-72.26	-7.381
20060415	38.754	48.752	-9.999
20060416	185.367	197.028	-11.661
20060417	340.267	352.233	-11.967
20060418	480.668	491.225	-10.557
20060419	584.358	591.639	-7.28
20060420	633.577	635.978	-2.401
20060421	618.67	615.401	3.269
20060422	541.322	532.874	8.448
20060423	416.956	405.242	11.714
20060424	274.305	262.309	11.996
20060425	149.675	140.655	9.021
20060426	76.043	72.558	3.485
20060427	71.293	74.432	-3.14
20060428	131.933	141.038	-9.105
20060429	236.181	249.158	-12.977
20060430	354.473	368.527	-14.053
20060501	460.751	473.217	-12.466
20060502	538.745	547.717	-8.972
20060503	582.395	586.977	-4.582
20060504	593.087	593.307	-0.219
20060505	576.349	572.883	3.466
20060506	539.272	533.154	6.118
20060507	489.143	481.553	7.589
20060508	433.102	425.242	7.86
20060509	378.206	371.22	6.985
20060510	331.518	326.433	5.085
20060511	300.062	297.717	2.345
20060512	290.248	291.234	-0.986
20060513	306.611	311.194	-4.583
20060514	350.369	358.388	-8.02
20060515	418.475	429.21	-10.735
20060516	503.403	515.475	-12.072
20060517	593.896	605.325	-11.43
20060518	676.807	685.319	-8.513
20060519	739.537	743.127	-3.591
20060520	772.284	769.89	2.394
20060521	769.938	761.948	7.99
20060522	733.571	721.906	11.664
20060523	670.881	658.546	12.336
20060524	594.88	585.089	9.79
20060525	520.894	516.123	4.771
20060526	462.703	464.003	-1.3
20060527	429.008	435.851	-6.843
20060528	421.74	432.377	-10.637
20060529	436.958	449.089	-12.131
20060530	467.492	478.939	-11.446
20060531	505.616	514.764	-9.148
20060601	544.798	550.74	-5.942
20060602	580.481	582.927	-2.446
20060603	609.988	609.099	0.888
20060604	631.866	628.115	3.751
20060605	645.199	639.292	5.908
20060606	649.248	642.085	7.163
20060607	643.43	636.061	7.368
20060608	627.627	621.185	6.442
20060609	602.832	598.443	4.389
20060610	571.861	570.541	1.32
20060611	539.83	542.327	-2.497
20060612	514.038	520.618	-6.58
20060613	502.803	513.008	-10.205
20060614	513.064	525.555	-12.491
20060615	547.591	560.223	-12.632
20060616	603.209	613.432	-10.223
20060617	670.821	676.361	-5.539
20060618	737.23	736.83	0.4
20060619	788.239	782.163	6.076
20060620	812.131	802.176	9.955
20060621	802.421	791.399	11.022
20060622	759.251	750.129	9.122
20060623	689.303	684.337	4.966
20060624	604.096	604.296	-0.2
20060625	516.98	522.047	-5.067
20060626	439.988	448.67	-8.682
20060627	381.763	392.389	-10.627
20060628	346.837	357.79	-10.953
20060629	336.011	345.987	-9.976
20060630	347.524	355.591	-8.067
20060701	378.391	383.939	-5.548
20060702	425.088	427.779	-2.691
20060703	483.533	483.303	0.23
20060704	548.817	545.906	2.911
20060705	614.767	609.741	5.026
20060706	673.31	667.047	6.262
20060707	714.255	707.897	6.358
20060708	726.329	721.199	5.13
20060709	699.891	697.359	2.532
20060710	631.369	632.625	-1.256
20060711	528.292	534.023	-5.731
20060712	411.639	421.684	-10.045
20060713	311.798	324.938	-13.14
20060714	258.119	272.172	-14.053
20060715	267.143	279.438	-12.295
20060716	336.083	344.208	-8.125
20060717	444.706	447.266	-2.561
20060718	563.535	560.615	2.921
20060719	663.39	656.506	6.883
20060720	722.242	713.823	8.419
20060721	728.488	721.088	7.4
20060722	681.443	677.031	4.412
20060723	589.775	589.348	0.427
20060724	468.459	472.045	-3.586
20060725	335.3	342.243	-6.943
20060726	207.884	217.2	-9.316
20060727	101.204	111.841	-10.637
20060728	26.282	37.231	-10.949
20060729	-9.972	0.338	-10.31
20060730	-4.241	4.547	-8.788
20060731	43.515	50.026	-6.511
20060801	130.13	133.838	-3.708
20060802	249.061	249.771	-0.71
20060803	389.292	387.201	2.091
20060804	533.336	529.061	4.276
20060805	655.897	650.47	5.427
20060806	725.177	720.007	5.171
20060807	708.838	705.563	3.275
20060808	586.555	586.758	-0.203
20060809	366.738	371.519	-4.781
20060810	96.221	105.757	-9.536
20060811	-150.106	-136.819	-13.287
20060812	-299.367	-284.408	-14.959
20060813	-312.529	-298.541	-13.987
20060814	-197.571	-186.997	-10.574
20060815	1.042	6.694	-5.652
20060816	225.017	225.579	-0.562
20060817	422.075	418.648	3.427
20060818	556.089	550.568	5.521
20060819	609.048	603.481	5.567
20060820	578.838	574.893	3.945
20060821	475.521	474.228	1.293
20060822	317.437	319.208	-1.771
20060823	127.834	132.633	-4.799
20060824	-68.11	-60.607	-7.503
20060825	-246.181	-236.507	-9.674
20060826	-385.491	-374.382	-11.109
20060827	-469.812	-458.194	-11.617
20060828	-488.298	-477.222	-11.076
20060829	-436.104	-426.61	-9.495
20060830	-314.771	-307.739	-7.031
20060831	-132.928	-128.958	-3.97
20060901	91.489	92.18	-0.692
20060902	327.899	325.564	2.334
20060903	531.087	526.531	4.556
20060904	643.907	638.511	5.397
20060905	609.381	604.971	4.409
20060906	395.863	394.37	1.493
20060907	27.416	30.348	-2.932
20060908	-404.794	-396.88	-7.914
20060909	-771.107	-758.91	-12.197
20060910	-961.78	-947.154	-14.626
20060911	-935.812	-921.252	-14.56
20060912	-728.088	-715.989	-12.099
20060913	-418.714	-410.694	-8.02
20060914	-93.46	-90.002	-3.458
20060915	181.353	180.836	0.517
20060916	365.954	362.749	3.205
20060917	444.009	439.633	4.376
20060918	416.56	412.4	4.16
20060919	296.494	293.644	2.85
20060920	104.741	103.992	0.749
20060921	-132.101	-130.227	-1.873
20060922	-383.88	-379.141	-4.74
20060923	-619.465	-611.947	-7.518
20060924	-809.45	-799.617	-9.834
20060925	-928.717	-917.382	-11.334
20060926	-958.938	-947.166	-11.773
20060927	-890.77	-879.725	-11.045
20060928	-725.4	-716.217	-9.183
20060929	-476.291	-469.951	-6.34
20060930	-172.17	-169.361	-2.809
20061001	139.717	138.783	0.934
20061002	393.253	389.047	4.206
20061003	510.715	504.504	6.21
20061004	423.68	417.42	6.26
20061005	108.566	104.495	4.071
20061006	-379.795	-379.77	-0.025
20061007	-908.194	-903.11	-5.084
20061008	-1315.24	-1305.43	-9.812
20061009	-1485.72	-1472.73	-12.999
20061010	-1397.51	-1383.59	-13.921
20061011	-1112.94	-1100.4	-12.544
20061012	-733.002	-723.559	-9.443
20061013	-352.636	-347.127	-5.509
20061014	-38.877	-37.257	-1.619
20061015	171.22	169.625	1.595
20061016	264.02	260.223	3.797
20061017	241.649	236.786	4.862
20061018	116.402	111.622	4.781
20061019	-91.962	-95.57	3.607
20061020	-357.075	-358.561	1.486
20061021	-646.702	-645.388	-1.314
20061022	-924.45	-920.048	-4.401
20061023	-1152.69	-1145.36	-7.33
20061024	-1296.79	-1287.1	-9.687
20061025	-1330.11	-1318.97	-11.141
20061026	-1238.87	-1227.42	-11.453
20061027	-1025.88	-1015.43	-10.457
20061028	-713.469	-705.374	-8.095
20061029	-345.702	-341.187	-4.514
20061030	11.538	11.721	-0.183
20061031	275.789	271.712	4.076
20061101	362.819	355.59	7.229
20061102	214.064	205.723	8.341
20061103	-168.795	-175.736	6.942
20061104	-702.444	-705.709	3.266
20061105	-1238.76	-1236.99	-1.77
20061106	-1622.62	-1615.76	-6.863
20061107	-1758.21	-1747.44	-10.769
20061108	-1640.56	-1627.87	-12.688
20061109	-1337.81	-1325.37	-12.438
20061110	-947.27	-936.895	-10.375
20061111	-557.442	-550.29	-7.152
20061112	-230.824	-227.36	-3.464
20061113	-3.054	-3.155	0.101
20061114	110.742	107.641	3.101
20061115	108.836	103.632	5.203
20061116	-1.693	-7.864	6.171
20061117	-206.242	-212.129	5.887
20061118	-481.955	-486.356	4.402
20061119	-796.781	-798.723	1.942
20061120	-1109.78	-1108.64	-1.136
20061121	-1373.92	-1369.5	-4.428
20061122	-1542.35	-1534.82	-7.532
20061123	-1577.37	-1567.32	-10.053
20061124	-1460.05	-1448.49	-11.565
20061125	-1197.69	-1186.06	-11.637
20061126	-827.141	-817.202	-9.939
20061127	-412.965	-406.512	-6.453
20061128	-39.677	-38.028	-1.65
20061129	202.787	199.296	3.492
20061130	240.612	232.917	7.696
20061201	41.894	32.096	9.797
20061202	-362.228	-371.394	9.166
20061203	-875.31	-881.264	5.954
20061204	-1362.26	-1363.3	1.042
20061205	-1697.71	-1693.42	-4.288
20061206	-1810.98	-1802.2	-8.788
20061207	-1702.71	-1691.11	-11.603
20061208	-1428.84	-1416.42	-12.416
20061209	-1068.66	-1057.29	-11.379
20061210	-697.262	-688.336	-8.926
20061211	-371.424	-365.827	-5.597
20061212	-127.552	-125.618	-1.934
20061213	14.268	12.714	1.553
20061214	45.106	40.705	4.401
20061215	-35.922	-42.16	6.238
20061216	-221.865	-228.706	6.842
20061217	-495.836	-502.006	6.17
20061218	-827.882	-832.224	4.342
20061219	-1172.93	-1174.5	1.573
20061220	-1472.82	-1470.96	-1.865
20061221	-1665.01	-1659.39	-5.628
20061222	-1697.73	-1688.49	-9.232
20061223	-1547.3	-1535.28	-12.017
20061224	-1230.69	-1217.46	-13.23
20061225	-806.851	-794.593	-12.258
20061226	-365.244	-356.31	-8.934
20061227	-5.033	-1.272	-3.762
20061228	189.186	187.075	2.11
20061229	169.055	161.864	7.191
20061230	-63.517	-73.654	10.136
20061231	-454.234	-464.444	10.21
20070101	-908.968	-916.474	7.506
20070102	-1319.8	-1322.66	2.861
20070103	-1596.62	-1594.12	-2.495
20070104	-1691.4	-1684.05	-7.355
20070105	-1605.11	-1594.27	-10.85
20070106	-1377.01	-1364.44	-12.563
20070107	-1065.24	-1052.76	-12.478
20070108	-728.992	-718.153	-10.839
20070109	-417.727	-409.683	-8.044
20070110	-167.838	-163.272	-4.566
20070111	-4.031	-3.111	-0.92
20070112	57.897	55.501	2.396
20070113	9.31	4.347	4.962
20070114	-150.68	-157.169	6.489
20070115	-411.814	-418.633	6.819
20070116	-747.263	-753.145	5.882
20070117	-1108.95	-1112.61	3.666
20070118	-1428.31	-1428.56	0.253
20070119	-1627.48	-1623.41	-4.073
20070120	-1642.15	-1633.45	-8.705
20070121	-1448.7	-1435.99	-12.703
20070122	-1081.2	-1066.22	-14.984
20070123	-625.762	-611.083	-14.679
20070124	-193.128	-181.598	-11.53
20070125	116.487	122.593	-6.106
20070126	240.47	240.185	0.284
20070127	164.976	158.981	5.995
20070128	-78.501	-88.088	9.587
20070129	-425.866	-436.152	10.286
20070130	-797.608	-805.767	8.16
20070131	-1117	-1120.99	3.984
20070201	-1326.07	-1324.96	-1.111
20070202	-1395.55	-1389.53	-6.015
20070203	-1326.47	-1316.57	-9.898
20070204	-1144.15	-1131.86	-12.293
20070205	-888.024	-874.971	-13.053
20070206	-601.499	-589.232	-12.266
20070207	-324.594	-314.411	-10.183
20070208	-90.423	-83.251	-7.172
20070209	75.271	78.941	-3.67
20070210	153.247	153.372	-0.125
20070211	130.274	127.21	3.064
20070212	0.446	-5.105	5.551
20070213	-230.692	-237.712	7.019
20070214	-539.555	-546.699	7.145
20070215	-878.188	-883.82	5.632
20070216	-1174.12	-1176.48	2.36
20070217	-1343.82	-1341.4	-2.417
20070218	-1322.03	-1314.1	-7.93
20070219	-1095.24	-1082.29	-12.95
20070220	-716.993	-700.891	-16.102
20070221	-290.162	-273.822	-16.34
20070222	74.531	87.91	-13.379
20070223	297.945	305.825	-7.88
20070224	350.272	351.536	-1.264
20070225	246.459	241.698	4.762
20070226	30.497	21.731	8.766
20070227	-241.07	-251.077	10.008
20070228	-511.923	-520.47	8.547
20070301	-734.657	-739.726	5.069
20070302	-876.195	-876.742	0.548
20070303	-920.432	-916.366	-4.065
20070304	-868.078	-860.043	-8.034
20070305	-733.887	-722.997	-10.89
20070306	-542.152	-529.757	-12.395
20070307	-321.681	-309.182	-12.499
20070308	-101.44	-90.143	-11.297
20070309	92.288	101.294	-9.006
20070310	237.144	243.057	-5.913
20070311	315.01	317.354	-2.343
20070312	312.475	311.117	1.358
20070313	222.547	217.762	4.784
20070314	48.555	41.137	7.418
20070315	-189.865	-198.506	8.641
20070316	-451.157	-459.025	7.868
20070317	-672.483	-677.287	4.804
20070318	-783.863	-783.58	-0.284
20070319	-736.393	-729.95	-6.443
20070320	-530.694	-518.499	-12.195
20070321	-223.656	-207.695	-15.962
20070322	95.728	112.346	-16.618
20070323	345.793	359.712	-13.92
20070324	480.533	489.142	-8.609
20070325	494.169	496.31	-2.141
20070326	409.081	405.249	3.833
20070327	260.482	252.487	7.995
20070328	85.177	75.482	9.695
20070329	-84.584	-93.566	8.982
20070330	-223.601	-230.009	6.408
20070331	-314.51	-317.245	2.735
20070401	-348.149	-346.85	-1.298
20070402	-323.482	-318.385	-5.097
20070403	-246.684	-238.457	-8.227
20070404	-129.581	-119.189	-10.393
20070405	12.22	23.639	-11.42
20070406	161.396	172.635	-11.239
20070407	300.75	310.622	-9.872
20070408	414.384	421.791	-7.407
20070409	488.433	492.434	-4.001
20070410	511.983	511.918	0.066
20070411	478.643	474.331	4.312
20070412	389.157	381.157	8
20070413	255.18	244.961	10.219
20070414	102.634	92.505	10.129
20070415	-29.324	-36.642	7.318
20070416	-98.052	-100.157	2.105
20070417	-75.086	-70.689	-4.397
20070418	37.795	48.333	-10.538
20070419	206.853	221.51	-14.658
20070420	382.396	398.055	-15.659
20070421	521.28	534.659	-13.379
20070422	600.721	609.315	-8.595
20070423	618.486	621.176	-2.69
20070424	585.5	582.641	2.859
20070425	518.146	511.21	6.936
20070426	433.132	424.123	9.01
20070427	344.983	335.884	9.098
20070428	265.455	257.882	7.574
20070429	203.613	198.673	4.941
20070430	165.679	163.986	1.692
20070501	154.953	156.696	-1.742
20070502	172.048	177.04	-4.991
20070503	215.039	222.768	-7.729
20070504	279.53	289.202	-9.672
20070505	359.078	369.664	-10.586
20070506	445.878	456.152	-10.274
20070507	531.276	539.875	-8.598
20070508	606.265	611.8	-5.535
20070509	662.182	663.478	-1.296
20070510	691.474	687.919	3.555
20070511	688.795	680.724	8.071
20070512	653.182	642.091	11.092
20070513	590.832	579.24	11.592
20070514	516.275	507.171	9.104
20070515	449.68	445.67	4.01
20070516	410.129	412.602	-2.473
20070517	407.827	416.47	-8.643
20070518	440.062	452.95	-12.889
20070519	493.787	508.012	-14.224
20070520	552.631	565.2	-12.57
20070521	603.192	611.858	-8.666
20070522	637.671	641.381	-3.71
20070523	653.534	652.435	1.1
20070524	651.955	647.057	4.898
20070525	636.04	628.768	7.271
20070526	609.483	601.311	8.172
20070527	575.999	568.237	7.761
20070528	539.163	532.895	6.268
20070529	502.36	498.426	3.933
20070530	468.96	467.945	1.016
20070531	442.629	444.824	-2.194
20070601	427.215	432.58	-5.366
20070602	426.232	434.369	-8.137
20070603	442.351	452.468	-10.117
20070604	476.875	487.773	-10.898
20070605	529.035	539.145	-10.11
20070606	595.403	602.953	-7.549
20070607	669.611	672.971	-3.361
20070608	742.245	740.425	1.819
20070609	801.346	794.465	6.881
20070610	834.405	823.915	10.489
20070611	831.883	820.368	11.515
20070612	791.009	781.528	9.482
20070613	718.189	713.375	4.814
20070614	628.444	629.702	-1.258
20070615	541.082	548.196	-7.113
20070616	473.146	484.447	-11.301
20070617	434.252	447.248	-12.997
20070618	425.433	437.602	-12.169
20070619	441.394	450.827	-9.433
20070620	473.936	479.638	-5.702
20070621	514.841	516.677	-1.836
20070622	557.442	555.88	1.561
20070623	596.777	592.61	4.167
20070624	628.961	623.12	5.841
20070625	650.596	644.072	6.524
20070626	658.495	652.307	6.188
20070627	649.763	644.917	4.846
20070628	622.45	619.858	2.593
20070629	576.735	577.113	-0.378
20070630	516.159	519.928	-3.769
20070701	448.42	455.599	-7.18
20070702	385.309	395.405	-10.096
20070703	341.183	353.1	-11.916
20070704	329.806	341.859	-12.053
20070705	360.283	370.413	-10.13
20070706	433.339	439.56	-6.221
20070707	539.075	540.072	-0.997
20070708	657.301	652.967	4.334
20070709	761.186	752.833	8.352
20070710	823.772	813.872	9.9
20070711	825.686	817.171	8.515
20070712	761.641	757.028	4.612
20070713	642.958	643.63	-0.672
20070714	494.236	500.153	-5.917
20070715	345.234	355.143	-9.909
20070716	221.939	233.929	-11.99
20070717	140.79	152.914	-12.124
20070718	107.455	118.17	-10.715
20070719	119.085	127.419	-8.334
20070720	167.937	173.43	-5.493
20070721	244.351	246.913	-2.562
20070722	338.141	337.947	0.194
20070723	438.717	436.184	2.533
20070724	534.658	530.45	4.208
20070725	613.145	608.165	4.98
20070726	659.889	655.206	4.683
20070727	660.479	657.222	3.257
20070728	603.773	603.001	0.771
20070729	487.017	489.577	-2.56
20070730	321.363	327.712	-6.35
20070731	134.839	144.841	-10.003
20070801	-30.942	-18.189	-12.753
20070802	-131.748	-117.933	-13.815
20070803	-135.906	-123.26	-12.646
20070804	-36.74	-27.507	-9.232
20070805	143.663	147.895	-4.232
20070806	360.816	359.684	1.131
20070807	561.031	555.593	5.437
20070808	696.064	688.511	7.553
20070809	734.809	727.785	7.025
20070810	669.694	665.501	4.193
20070811	516.702	516.705	-0.004
20070812	309.175	313.6	-4.425
20070813	87.683	95.813	-8.13
20070814	-110.195	-99.597	-10.598
20070815	-256.93	-245.208	-11.722
20070816	-337.669	-326.019	-11.65
20070817	-349.014	-338.41	-10.604
20070818	-295.818	-287.037	-8.782
20070819	-188.134	-181.765	-6.369
20070820	-39.397	-35.798	-3.599
20070821	134.097	134.885	-0.788
20070822	312.587	310.896	1.691
20070823	471.553	468.082	3.471
20070824	581.269	577.02	4.249
20070825	609.298	605.484	3.813
20070826	527.638	525.568	2.07
20070827	325.142	326.052	-0.91
20070828	22.265	27.073	-4.808
20070829	-321.189	-312.199	-8.991
20070830	-616.836	-604.28	-12.556
20070831	-778.481	-763.943	-14.538
20070901	-757.977	-743.747	-14.23
20070902	-564.769	-553.261	-11.508
20070903	-258.815	-251.851	-6.964
20070904	75.532	77.295	-1.764
20070905	358.232	355.493	2.739
20070906	532.818	527.352	5.465
20070907	573.682	567.736	5.946
20070908	484.656	480.275	4.381
20070909	292.524	291.08	1.444
20070910	37.996	40.044	-2.049
20070911	-233.74	-228.325	-5.414
20070912	-481.076	-472.853	-8.223
20070913	-671.644	-661.387	-10.257
20070914	-785.004	-773.6	-11.403
20070915	-812.407	-800.828	-11.579
20070916	-754.817	-744.077	-10.74
20070917	-620.813	-611.875	-8.938
20070918	-425.172	-418.801	-6.372
20070919	-188.415	-185.044	-3.371
20070920	62.15	62.489	-0.339
20070921	290.334	288.027	2.306
20070922	450.387	446.224	4.163
20070923	491.049	486.196	4.853
20070924	367.735	363.667	4.068
20070925	64.833	63.157	1.677
20070926	-378.329	-376.215	-2.114
20070927	-858.101	-851.436	-6.666
20070928	-1234.26	-1223.3	-10.959
20070929	-1389.52	-1375.65	-13.861
20070930	-1284.08	-1269.57	-14.507
20071001	-967.955	-955.315	-12.64
20071002	-547.785	-539.042	-8.744
20071003	-137.314	-133.443	-3.872
20071004	177.876	177.144	0.732
20071005	352.043	347.99	4.053
20071006	375.236	369.657	5.579
20071007	263.692	258.366	5.326
20071008	50.048	46.377	3.671
20071009	-224.792	-225.909	1.117
20071010	-517.802	-515.93	-1.872
20071011	-788.634	-783.72	-4.914
20071012	-1003.59	-995.916	-7.676
20071013	-1138.3	-1128.47	-9.829
20071014	-1178.64	-1167.57	-11.071
20071015	-1120.66	-1109.46	-11.197
20071016	-970.101	-959.942	-10.159
20071017	-741.73	-733.647	-8.083
20071018	-459.128	-453.903	-5.225
20071019	-156.124	-154.205	-1.919
20071020	120.777	119.343	1.434
20071021	312.259	307.913	4.346
20071022	352.55	346.309	6.241
20071023	187.099	180.555	6.544
20071024	-196.225	-201.109	4.884
20071025	-734.487	-735.815	1.328
20071026	-1285.82	-1282.34	-3.488
20071027	-1677.54	-1669.1	-8.441
20071028	-1787.07	-1774.83	-12.248
20071029	-1599.81	-1585.91	-13.892
20071030	-1202.98	-1190	-12.986
20071031	-729.252	-719.376	-9.877
20071101	-297.405	-291.93	-5.475
20071102	16.982	17.874	-0.891
20071103	182.114	179.19	2.924
20071104	198.375	192.977	5.398
20071105	86.043	79.69	6.353
20071106	-123.974	-129.859	5.885
20071107	-395.733	-399.961	4.228
20071108	-691.199	-692.877	1.677
20071109	-972.58	-971.164	-1.417
20071110	-1205.13	-1200.49	-4.636
20071111	-1359.94	-1352.41	-7.527
20071112	-1416.41	-1406.74	-9.672
20071113	-1364.43	-1353.66	-10.773
20071114	-1205.87	-1195.18	-10.687
20071115	-955	-945.599	-9.402
20071116	-638.882	-631.882	-7.001
20071117	-298.77	-295.104	-3.666
20071118	8.66	8.404	0.257
20071119	213.646	209.466	4.18
20071120	243.406	236.118	7.288
20071121	44.647	35.937	8.71
20071122	-381.926	-389.747	7.821
20071123	-952.372	-956.929	4.557
20071124	-1507.42	-1506.98	-0.442
20071125	-1872.86	-1866.9	-5.961
20071126	-1941.77	-1931.18	-10.589
20071127	-1720.55	-1707.35	-13.192
20071128	-1308.61	-1295.35	-13.262
20071129	-837.078	-826.067	-11.011
20071130	-414.923	-407.728	-7.194
20071201	-107.482	-104.702	-2.781
20071202	59.677	58.329	1.348
20071203	88.216	83.649	4.566
20071204	-4.694	-11.22	6.526
20071205	-194.115	-201.211	7.096
20071206	-450.725	-457.024	6.299
20071207	-741.6	-745.904	4.304
20071208	-1030.96	-1032.38	1.42
20071209	-1281.98	-1280.06	-1.926
20071210	-1459.74	-1454.48	-5.262
20071211	-1535.37	-1527.21	-8.15
20071212	-1490.99	-1480.75	-10.245
20071213	-1324.04	-1312.76	-11.277
20071214	-1049.73	-1038.71	-11.018
20071215	-702.138	-692.841	-9.297
20071216	-333.932	-327.84	-6.092
20071217	-13.592	-11.894	-1.698
20071218	182.248	179.079	3.169
20071219	184.169	176.743	7.426
20071220	-45.286	-55.187	9.901
20071221	-482.881	-492.629	9.747
20071222	-1029.96	-1036.77	6.803
20071223	-1533.63	-1535.36	1.729
20071224	-1845.44	-1841.25	-4.185
20071225	-1885.79	-1876.34	-9.446
20071226	-1671.5	-1658.65	-12.852
20071227	-1292.03	-1278.22	-13.813
20071228	-859.145	-846.721	-12.423
20071229	-465.626	-456.346	-9.28
20071230	-169.015	-163.811	-5.204
20071231	5.651	6.646	-0.995
20080101	55.878	53.176	2.702
20080102	-7.887	-13.31	5.423
20080103	-168.216	-175.094	6.878
20080104	-402.631	-409.576	6.945
20080105	-683.218	-688.9	5.682
20080106	-976.014	-979.331	3.317
20080107	-1241.58	-1241.77	0.192
20080108	-1437.92	-1434.62	-3.303
20080109	-1526.64	-1519.86	-6.787
20080110	-1481.44	-1471.57	-9.869
20080111	-1296.55	-1284.44	-12.106
20080112	-992.253	-979.267	-12.986
20080113	-615.554	-603.522	-12.032
20080114	-235.105	-226.084	-9.02
20080115	69.516	73.739	-4.223
20080116	223.44	221.962	1.478
20080117	175.809	169.075	6.733
20080118	-80.479	-90.593	10.114
20080119	-495.906	-506.518	10.612
20080120	-968.928	-976.954	8.026
20080121	-1374.2	-1377.25	3.048
20080122	-1606.58	-1603.59	-2.993
20080123	-1618.69	-1610.1	-8.593
20080124	-1431.15	-1418.6	-12.548
20080125	-1112.7	-1098.46	-14.24
20080126	-746.928	-733.261	-13.667
20080127	-405.511	-394.238	-11.272
20080128	-136.44	-128.723	-7.717
20080129	35.56	39.249	-3.689
20080130	102.992	102.795	0.196
20080131	69.082	65.65	3.432
20080201	-56.312	-61.954	5.642
20080202	-251.814	-258.435	6.621
20080203	-505.911	-512.227	6.316
20080204	-783.286	-788.078	4.792
20080205	-1043.61	-1045.83	2.217
20080206	-1239.8	-1238.61	-1.189
20080207	-1325.85	-1320.72	-5.131
20080208	-1269.28	-1260.11	-9.162
20080209	-1064.52	-1051.91	-12.611
20080210	-741.272	-726.628	-14.644
20080211	-362.148	-347.675	-14.472
20080212	-8.71	2.99	-11.7
20080213	239.543	246.157	-6.614
20080214	326.042	326.31	-0.268
20080215	231.972	226.209	5.763
20080216	-18.295	-28.167	9.872
20080217	-362.532	-373.505	10.974
20080218	-716.392	-725.257	8.864
20080219	-996.361	-1000.61	4.248
20080220	-1142.99	-1141.42	-1.571
20080221	-1135.53	-1128.36	-7.166
20080222	-992.094	-980.69	-11.404
20080223	-757.118	-743.437	-13.681
20080224	-483.957	-470.046	-13.911
20080225	-220.679	-208.298	-12.38
20080226	-2.622	6.944	-9.566
20080227	148.76	154.765	-6.005
20080228	223.286	225.511	-2.225
20080229	218.552	217.257	1.294
20080301	137.715	133.562	4.154
20080302	-10.682	-16.742	6.06
20080303	-211.129	-217.952	6.823
20080304	-438.648	-444.971	6.323
20080305	-657.143	-661.632	4.489
20080306	-821.401	-822.732	1.331
20080307	-885.461	-882.519	-2.942
20080308	-817.545	-809.756	-7.789
20080309	-616.485	-604.194	-12.29
20080310	-319.915	-304.622	-15.293
20080311	3.676	19.436	-15.76
20080312	277.307	290.503	-13.197
20080313	440.883	448.845	-7.962
20080314	467.452	468.719	-1.268
20080315	365.734	360.57	5.164
20080316	172.049	162.377	9.672
20080317	-62.524	-73.726	11.201
20080318	-285.204	-294.807	9.603
20080319	-452.376	-457.951	5.574
20080320	-537.081	-537.399	0.318
20080321	-532.059	-527.156	-4.904
20080322	-447.852	-438.738	-9.113
20080323	-307.105	-295.336	-11.768
20080324	-137.55	-124.824	-12.725
20080325	34.111	46.224	-12.113
20080326	186.175	196.385	-10.21
20080327	303.328	310.699	-7.371
20080328	375.982	379.962	-3.98
20080329	398.962	399.395	-0.433
20080330	370.783	367.882	2.9
20080331	293.872	288.201	5.671
20080401	175.863	168.327	7.536
20080402	31.845	23.71	8.135
20080403	-113.584	-120.706	7.123
20080404	-227.064	-231.365	4.301
20080405	-272.924	-272.739	-0.185
20080406	-225.943	-220.267	-5.676
20080407	-85.635	-74.627	-11.008
20080408	117.712	132.48	-14.769
20080409	332.362	348.12	-15.758
20080410	505.804	519.27	-13.466
20080411	603.796	612.134	-8.339
20080412	617.596	619.287	-1.69
20080413	559.544	554.813	4.731
20080414	453.67	444.336	9.335
20080415	327.162	315.979	11.183
20080416	204.789	194.599	10.19
20080417	105.963	98.97	6.993
20080418	43.283	40.678	2.605
20080419	21.973	23.933	-1.959
20080420	40.431	46.358	-5.927
20080421	91.888	100.727	-8.839
20080422	166.554	177.053	-10.498
20080423	253.627	264.5	-10.873
20080424	342.92	352.956	-10.036
20080425	425.788	433.923	-8.135
20080426	495.202	500.581	-5.379
20080427	545.507	547.539	-2.032
20080428	572.352	570.762	1.59
20080429	572.829	567.733	5.095
20080430	546.009	538.032	7.977
20080501	494.397	484.776	9.621
20080502	426.12	416.704	9.417
20080503	356.349	349.369	6.981
20080504	305.664	303.235	2.429
20080505	293.781	297.241	-3.46
20080506	330.275	339.604	-9.329
20080507	408.186	421.79	-13.604
20080508	506.27	521.299	-15.029
20080509	598.941	612.079	-13.137
20080510	666.516	674.965	-8.449
20080511	699.701	701.987	-2.285
20080512	698.472	694.758	3.714
20080513	668.738	660.593	8.145
20080514	619.181	608.944	10.237
20080515	559.074	549.127	9.947
20080516	497.134	489.353	7.782
20080517	440.844	436.356	4.488
20080518	395.819	395.034	0.784
20080519	365.568	368.352	-2.785
20080520	351.88	357.727	-5.847
20080521	355.272	363.424	-8.152
20080522	375.168	384.684	-9.516
20080523	410.096	419.911	-9.814
20080524	457.905	466.892	-8.987
20080525	515.683	522.734	-7.051
20080526	579.565	583.679	-4.114
20080527	644.623	645.034	-0.411
20080528	704.56	700.928	3.632
20080529	751.39	744.034	7.356
20080530	776.125	766.211	9.915
20080531	771.183	760.718	10.465
20080601	734.01	725.525	8.485
20080602	670.501	666.424	4.077
20080603	595.859	597.75	-1.891
20080604	530.491	538.447	-7.956
20080605	491.828	504.327	-12.5
20080606	487.125	501.432	-14.307
20080607	512.059	525.048	-12.988
20080608	554.873	563.956	-9.083
20080609	602.133	605.938	-3.804
20080610	642.896	641.457	1.439
20080611	670.374	664.864	5.51
20080612	681.63	673.812	7.817
20080613	676.401	668.087	8.314
20080614	656.067	648.753	7.314
20080615	622.938	617.685	5.254
20080616	579.76	577.223	2.537
20080617	529.706	530.211	-0.504
20080618	476.849	480.427	-3.579
20080619	426.428	432.819	-6.391
20080620	384.57	393.206	-8.637
20080621	357.742	367.767	-10.025
20080622	352.092	362.4	-10.308
20080623	372.481	381.786	-9.305
20080624	421.384	428.336	-6.953
20080625	497.764	501.147	-3.384
20080626	595.605	594.635	0.969
20080627	702.323	696.998	5.325
20080628	798.436	789.787	8.648
20080629	859.998	850.078	9.92
20080630	864.716	856.2	8.516
20080701	801.231	796.704	4.527
20080702	677.686	678.838	-1.152
20080703	522.707	529.765	-7.058
20080704	375.306	386.951	-11.645
20080705	269.08	282.889	-13.809
20080706	220.869	234.102	-13.233
20080707	229.339	239.736	-10.398
20080708	280.985	287.282	-6.296
20080709	357.871	359.889	-2.018
20080710	443.189	441.587	1.602
20080711	523.578	519.454	4.125
20080712	589.051	583.601	5.45
20080713	632.098	626.439	5.659
20080714	646.987	642.112	4.875
20080715	629.608	626.389	3.219
20080716	578.119	577.282	0.837
20080717	494.339	496.39	-2.051
20080718	385.167	390.303	-5.136
20080719	263.174	271.22	-8.046
20080720	146.047	156.423	-10.376
20080721	54.704	66.424	-11.72
20080722	9.964	21.671	-11.707
20080723	28.101	38.184	-10.082
20080724	116.001	122.852	-6.851
20080725	266.702	269.121	-2.42
20080726	456.535	454.178	2.357
20080727	645.934	639.622	6.312
20080728	786.074	777.767	8.306
20080729	832.034	824.391	7.642
20080730	759.721	755.347	4.374
20080731	578.885	579.537	-0.652
20080801	332.988	339.071	-6.084
20080802	83.314	93.848	-10.534
20080803	-114.198	-101.15	-13.048
20080804	-226.113	-212.77	-13.343
20080805	-245.555	-233.798	-11.758
20080806	-185.697	-176.711	-8.986
20080807	-69.662	-63.906	-5.756
20080808	77.638	80.253	-2.615
20080809	233.626	233.521	0.105
20080810	378.801	376.588	2.214
20080811	495.969	492.409	3.561
20080812	569.501	565.5	4.002
20080813	585.462	582.03	3.432
20080814	533.304	531.451	1.853
20080815	409.336	409.935	-0.599
20080816	221.051	224.707	-3.656
20080817	-9.54	-2.591	-6.949
20080818	-245.61	-235.588	-10.022
20080819	-440.131	-427.787	-12.343
20080820	-545.999	-532.649	-13.349
20080821	-529.538	-516.959	-12.58
20080822	-382.787	-372.907	-9.88
20080823	-129.855	-124.266	-5.589
20080824	175.39	175.978	-0.588
20080825	460.533	456.648	3.886
20080826	652.673	646.057	6.616
20080827	699.093	692.247	6.847
20080828	584.228	579.669	4.559
20080829	335.731	335.26	0.47
20080830	15.338	19.597	-4.259
20080831	-302.459	-294	-8.459
20080901	-553.845	-542.525	-11.319
20080902	-700.712	-688.168	-12.544
20080903	-733.322	-721.053	-12.268
20080904	-663.787	-652.937	-10.85
20080905	-516.358	-507.691	-8.667
20080906	-319.31	-313.28	-6.03
20080907	-100.521	-97.315	-3.206
20080908	113.614	114.097	-0.483
20080909	297.477	295.67	1.807
20080910	425.33	421.997	3.333
20080911	471.723	467.884	3.839
20080912	414.7	411.496	3.203
20080913	242.512	241.064	1.448
20080914	-37.086	-35.811	-1.275
20080915	-388.285	-383.606	-4.679
20080916	-745.478	-737.164	-8.314
20080917	-1024.63	-1013.09	-11.54
20080918	-1148.26	-1134.66	-13.597
20080919	-1074.57	-1060.77	-13.799
20080920	-815.745	-803.94	-11.805
20080921	-435.865	-428.008	-7.857
20080922	-30.302	-27.489	-2.814
20080923	303.089	301.028	2.06
20080924	489.876	484.366	5.51
20080925	495.256	488.536	6.721
20080926	328.406	322.842	5.565
20080927	35.662	33.087	2.574
20080928	-314.799	-313.463	-1.336
20080929	-651.808	-646.578	-5.23
20080930	-917.506	-909.088	-8.418
20081001	-1076.63	-1066.09	-10.545
20081002	-1117.86	-1106.34	-11.52
20081003	-1049.2	-1037.82	-11.381
20081004	-890.909	-880.697	-10.212
20081005	-669.231	-661.084	-8.148
20081006	-412.773	-407.354	-5.419
20081007	-151.376	-149.003	-2.372
20081008	83.296	82.73	0.567
20081009	256.705	253.726	2.979
20081010	331.973	327.452	4.52
20081011	274.513	269.563	4.95
20081012	62.525	58.408	4.117
20081013	-297.024	-299.002	1.979
20081014	-752.438	-751.106	-1.332
20081015	-1204.28	-1198.87	-5.402
20081016	-1528.63	-1519.14	-9.49
20081017	-1624.21	-1611.59	-12.628
20081018	-1458.47	-1444.59	-13.889
20081019	-1082.65	-1069.91	-12.738
20081020	-607.324	-598.026	-9.298
20081021	-156.973	-152.589	-4.384
20081022	169.637	168.884	0.752
20081023	318.832	313.991	4.841
20081024	282.876	275.864	7.012
20081025	90.422	83.414	7.008
20081026	-206.8	-211.945	5.145
20081027	-547.499	-549.577	2.078
20081028	-872.544	-871.07	-1.475
20081029	-1133.76	-1128.84	-4.916
20081030	-1299.18	-1291.37	-7.817
20081031	-1354.54	-1344.66	-9.877
20081101	-1301.14	-1290.27	-10.876
20081102	-1152.05	-1141.36	-10.688
20081103	-928.348	-919.022	-9.326
20081104	-656.608	-649.635	-6.973
20081105	-367.649	-363.685	-3.963
20081106	-96.9	-96.194	-0.706
20081107	114.287	111.902	2.385
20081108	219.14	214.223	4.917
20081109	171.32	164.819	6.501
20081110	-61.039	-67.789	6.75
20081111	-472.606	-477.961	5.355
20081112	-997.394	-999.653	2.259
20081113	-1505.75	-1503.58	-2.17
20081114	-1842.05	-1834.97	-7.079
20081115	-1893.93	-1882.65	-11.281
20081116	-1649.07	-1635.45	-13.617
20081117	-1197.61	-1184.24	-13.369
20081118	-681.683	-671.133	-10.55
20081119	-232.711	-226.796	-5.914
20081120	65.9	66.578	-0.678
20081121	183.739	179.838	3.902
20081122	130.945	124.034	6.911
20081123	-57.358	-65.323	7.965
20081124	-333.907	-341.075	7.168
20081125	-648.373	-653.305	4.933
20081126	-953.212	-954.998	1.786
20081127	-1207.77	-1206.02	-1.749
20081128	-1381.52	-1376.33	-5.184
20081129	-1456.05	-1447.98	-8.07
20081130	-1425.25	-1415.23	-10.024
20081201	-1294.46	-1283.66	-10.791
20081202	-1079.12	-1068.83	-10.288
20081203	-803.254	-794.641	-8.613
20081204	-498.103	-492.115	-5.988
20081205	-202.418	-199.715	-2.703
20081206	36.521	35.619	0.902
20081207	164.281	159.892	4.39
20081208	126.69	119.512	7.178
20081209	-113.348	-121.931	8.583
20081210	-548.59	-556.588	7.998
20081211	-1100.62	-1105.79	5.171
20081212	-1620.81	-1621.26	0.448
20081213	-1940.66	-1935.47	-5.186
20081214	-1952.84	-1942.5	-10.338
20081215	-1666.3	-1652.65	-13.65
20081216	-1193.31	-1179.04	-14.266
20081217	-683.766	-671.653	-12.112
20081218	-260.063	-252.185	-7.879
20081219	11.188	13.911	-2.723
20081220	113.773	111.628	2.144
20081221	64.271	58.475	5.796
20081222	-103.794	-111.54	7.746
20081223	-350.581	-358.499	7.918
20081224	-635.54	-642.056	6.517
20081225	-919.693	-923.598	3.905
20081226	-1167.25	-1167.79	0.531
20081227	-1347.86	-1344.75	-3.107
20081228	-1438.89	-1432.39	-6.502
20081229	-1427.44	-1418.23	-9.207
20081230	-1312.05	-1301.16	-10.896
20081231	-1103.6	-1092.21	-11.394
20090101	-824.798	-814.153	-10.646
20090102	-509.144	-500.476	-8.667
20090103	-200.445	-194.896	-5.549
20090104	48.071	49.602	-1.531
20090105	177.707	174.829	2.878
20090106	134.281	127.421	6.86
20090107	-112.992	-122.395	9.403
20090108	-544.786	-554.394	9.608
20090109	-1071.17	-1078.24	7.074
20090110	-1542.99	-1545.15	2.161
20090111	-1807.66	-1803.65	-4.008
20090112	-1782.56	-1772.69	-9.873
20090113	-1493.95	-1480.01	-13.944
20090114	-1053.12	-1037.83	-15.29
20090115	-593.611	-579.82	-13.791
20090116	-217.641	-207.571	-10.071
20090117	22.652	27.845	-5.193
20090118	117.022	117.303	-0.281
20090119	80.932	77.16	3.773
20090120	-57.976	-64.402	6.426
20090121	-268.157	-275.625	7.468
20090122	-517.52	-524.454	6.934
20090123	-773.951	-778.993	5.041
20090124	-1005.69	-1007.83	2.137
20090125	-1182.72	-1181.38	-1.338
20090126	-1279.18	-1274.27	-4.917
20090127	-1276.83	-1268.66	-8.168
20090128	-1169.03	-1158.29	-10.736
20090129	-963.824	-951.501	-12.324
20090130	-684.83	-672.178	-12.652
20090131	-370.163	-358.705	-11.459
20090201	-69.801	-61.2	-8.601
20090202	159.253	163.487	-4.234
20090203	261.184	260.156	1.028
20090204	194.207	188.108	6.099
20090205	-51.905	-61.559	9.654
20090206	-438.48	-449.043	10.563
20090207	-873.378	-881.718	8.339
20090208	-1232.89	-1236.29	3.4
20090209	-1408.78	-1405.76	-3.016
20090210	-1355.7	-1346.45	-9.251
20090211	-1107.45	-1093.67	-13.781
20090212	-752.2	-736.52	-15.68
20090213	-387.971	-373.16	-14.811
20090214	-88.357	-76.633	-11.724
20090215	108.415	115.764	-7.348
20090216	193.668	196.331	-2.663
20090217	177.234	175.708	1.526
20090218	77.922	73.247	4.675
20090219	-82.269	-88.754	6.485
20090220	-280.111	-286.971	6.86
20090221	-490.917	-496.79	5.872
20090222	-688.159	-691.892	3.733
20090223	-844.111	-844.859	0.748
20090224	-932.19	-929.454	-2.736
20090225	-931.356	-924.993	-6.362
20090226	-831.815	-822.066	-9.75
20090227	-640.032	-627.591	-12.442
20090228	-380.952	-367.069	-13.883
20090301	-96.116	-82.61	-13.506
20090302	162.598	173.542	-10.944
20090303	342.679	348.983	-6.305
20090304	402.44	402.788	-0.349
20090305	322.543	316.96	5.583
20090306	115.279	105.359	9.92
20090307	-172.538	-183.929	11.392
20090308	-467.913	-477.42	9.508
20090309	-692.461	-697.22	4.759
20090310	-789.058	-787.508	-1.549
20090311	-741.41	-733.643	-7.766
20090312	-575.723	-563.281	-12.442
20090313	-344.658	-329.93	-14.728
20090314	-104.782	-90.288	-14.494
20090315	100.048	112.237	-12.189
20090316	244.616	253.175	-8.559
20090317	320.312	324.7	-4.388
20090318	329.809	330.151	-0.342
20090319	281.827	278.747	3.08
20090320	187.857	182.322	5.535
20090321	61.213	54.392	6.822
20090322	-82.484	-89.348	6.864
20090323	-224.591	-230.289	5.698
20090324	-343.43	-346.862	3.433
20090325	-415.949	-416.189	0.24
20090326	-421.819	-418.193	-3.626
20090327	-349.525	-341.777	-7.748
20090328	-202.461	-190.981	-11.48
20090329	-1.932	12.041	-13.973
20090330	215.554	229.923	-14.37
20090331	406.867	418.997	-12.13
20090401	533.674	541.042	-7.368
20090402	572.388	573.38	-0.993
20090403	519.751	514.298	5.452
20090404	393.173	382.915	10.258
20090405	226.055	213.926	12.129
20090406	59.162	48.527	10.635
20090407	-69.867	-76.198	6.331
20090408	-135.918	-136.419	0.5
20090409	-131.651	-126.321	-5.329
20090410	-66.73	-56.847	-9.883
20090411	38.122	50.565	-12.442
20090412	158.921	171.806	-12.885
20090413	274.67	286.193	-11.523
20090414	370.597	379.474	-8.877
20090415	438.593	444.085	-5.493
20090416	475.767	477.627	-1.86
20090417	482.449	480.847	1.602
20090418	460.863	456.321	4.542
20090419	414.772	408.099	6.673
20090420	349.791	342.021	7.771
20090421	274.132	266.465	7.667
20090422	199.395	193.154	6.241
20090423	140.472	137.012	3.459
20090424	113.501	114.027	-0.526
20090425	131.592	136.842	-5.251
20090426	199.304	209.177	-9.872
20090427	308.509	321.782	-13.274
20090428	438.831	453.198	-14.366
20090429	563.608	576.117	-12.509
20090430	658.399	666.254	-7.855
20090501	707.648	709.085	-1.437
20090502	707.176	702.076	5.1
20090503	663.036	652.997	10.039
20090504	588.358	576.193	12.165
20090505	499.7	488.553	11.147
20090506	413.687	406.133	7.554
20090507	344.118	341.574	2.544
20090508	299.794	302.385	-2.591
20090509	283.725	290.549	-6.824
20090510	293.949	303.539	-9.59
20090511	325.236	335.99	-10.754
20090512	370.865	381.325	-10.46
20090513	424.175	433.149	-8.974
20090514	479.574	486.161	-6.587
20090515	532.649	536.249	-3.6
20090516	579.711	580.036	-0.325
20090517	617.416	614.511	2.905
20090518	642.561	636.818	5.743
20090519	651.989	644.165	7.824
20090520	643.065	634.293	8.772
20090521	615.045	606.82	8.225
20090522	570.929	564.985	5.944
20090523	518.95	516.965	1.985
20090524	472.436	475.573	-3.137
20090525	446.595	455.007	-8.411
20090526	452.535	465.05	-12.515
20090527	491.885	506.1	-14.215
20090528	555.81	568.645	-12.835
20090529	628.781	637.36	-8.578
20090530	694.23	696.762	-2.533
20090531	739.152	735.471	3.681
20090601	756.41	747.946	8.464
20090602	744.82	734.055	10.765
20090603	707.959	697.612	10.347
20090604	652.642	644.924	7.718
20090605	587.328	583.515	3.813
20090606	520.477	520.873	-0.396
20090607	459.38	463.548	-4.168
20090608	409.795	416.873	-7.078
20090609	375.942	384.896	-8.954
20090610	360.477	370.23	-9.753
20090611	364.667	374.155	-9.489
20090612	388.696	396.907	-8.212
20090613	431.634	437.668	-6.034
20090614	491.147	494.297	-3.15
20090615	563.257	563.098	0.158
20090616	641.868	638.352	3.517
20090617	717.867	711.419	6.448
20090618	778.661	770.281	8.38
20090619	809.339	800.616	8.723
20090620	796.139	789.092	7.048
20090621	732.517	729.198	3.319
20090622	626.062	627.979	-1.917
20090623	500.988	508.523	-7.535
20090624	391.309	403.407	-12.098
20090625	326.869	341.186	-14.317
20090626	321.147	334.677	-13.53
20090627	368.244	378.21	-9.966
20090628	448.86	453.533	-4.672
20090629	539.611	538.731	0.88
20090630	620.277	614.959	5.318
20090701	676.994	669.206	7.787
20090702	702.385	694.275	8.109
20090703	694.47	687.817	6.653
20090704	655.317	651.267	4.049
20090705	589.759	588.842	0.917
20090706	504.644	506.925	-2.281
20090707	408.684	413.917	-5.233
20090708	312.23	319.938	-7.708
20090709	226.494	235.984	-9.49
20090710	162.525	172.901	-10.377
20090711	130.197	140.412	-10.215
20090712	137.067	146.015	-8.947
20090713	187.26	193.891	-6.631
20090714	280.404	283.863	-3.459
20090715	409.991	409.778	0.213
20090716	560.953	557.121	3.832
20090717	707.771	701.106	6.664
20090718	815.401	807.484	7.917
20090719	845.754	838.769	6.985
20090720	771.616	767.876	3.74
20090721	594.286	595.563	-1.277
20090722	352.782	359.686	-6.904
20090723	112.972	124.657	-11.685
20090724	-60.225	-45.874	-14.351
20090725	-129.442	-115.169	-14.273
20090726	-93.918	-82.263	-11.655
20090727	19.766	27.168	-7.403
20090728	174.132	176.864	-2.732
20090729	333.884	332.614	1.27
20090730	472.021	468.078	3.943
20090731	570.647	565.537	5.11
20090801	619.435	614.498	4.938
20090802	613.881	610.161	3.72
20090803	554.29	552.555	1.736
20090804	445.74	446.526	-0.787
20090805	298.668	302.285	-3.617
20090806	129.176	135.646	-6.47
20090807	-41.778	-32.774	-9.004
20090808	-190.34	-179.472	-10.868
20090809	-292.574	-280.814	-11.76
20090810	-327.8	-316.336	-11.464
20090811	-282.16	-272.281	-9.879
20090812	-152.269	-145.21	-7.059
20090813	50.913	54.201	-3.288
20090814	298.506	297.655	0.851
20090815	542.531	538.033	4.498
20090816	720.692	714.008	6.684
20090817	770.9	764.26	6.64
20090818	655.533	651.399	4.135
20090819	385.747	386.095	-0.347
20090820	27.858	33.544	-5.687
20090821	-319.359	-308.872	-10.487
20090822	-565.852	-552.297	-13.555
20090823	-663.806	-649.521	-14.285
20090824	-615.173	-602.376	-12.797
20090825	-456.542	-446.777	-9.765
20090826	-237.344	-231.257	-6.087
20090827	-3.883	-1.329	-2.553
20090828	207.641	207.306	0.335
20090829	371.632	369.28	2.352
20090830	470.928	467.496	3.431
20090831	494.815	491.261	3.554
20090901	438.478	435.765	2.713
20090902	303.958	302.997	0.962
20090903	102.132	103.664	-1.532
20090904	-145.47	-141.001	-4.47
20090905	-406.574	-399.112	-7.462
20090906	-640.884	-630.79	-10.094
20090907	-805.712	-793.747	-11.964
20090908	-863.895	-851.19	-12.705
20090909	-792.745	-780.728	-12.017
20090910	-592.111	-582.348	-9.763
20090911	-289.519	-283.415	-6.104
20090912	59.429	61.042	-1.613
20090913	377.381	374.63	2.751
20090914	580.321	574.455	5.866
20090915	601.424	594.61	6.814
20090916	417.843	412.603	5.24
20090917	67.291	65.764	1.527
20090918	-359.356	-356.043	-3.313
20090919	-750.79	-742.784	-8.005
20090920	-1016.62	-1005.16	-11.453
20090921	-1114.23	-1101.18	-13.056
20090922	-1050.37	-1037.59	-12.789
20090923	-864.408	-853.357	-11.051
20090924	-607.792	-599.387	-8.404
20090925	-329.391	-324.023	-5.368
20090926	-68.97	-66.635	-2.335
20090927	143.236	142.844	0.392
20090928	284.336	281.8	2.536
20090929	336.982	333.151	3.831
20090930	289.445	285.376	4.07
20091001	137.945	134.765	3.18
20091002	-109.125	-110.383	1.258
20091003	-426.541	-425.087	-1.454
20091004	-769.932	-765.313	-4.619
20091005	-1078.88	-1071.04	-7.836
20091006	-1287.3	-1276.65	-10.641
20091007	-1340.15	-1327.66	-12.497
20091008	-1211.58	-1198.71	-12.865
20091009	-917.14	-905.773	-11.368
20091010	-514.803	-506.792	-8.011
20091011	-93.559	-90.223	-3.336
20091012	247.226	245.604	1.623
20091013	422.972	417.362	5.61
20091014	387.596	380.028	7.567
20091015	148.574	141.564	7.01
20091016	-233.564	-237.752	4.188
20091017	-663.727	-663.688	-0.039
20091018	-1042.63	-1038.08	-4.551
20091019	-1295.91	-1287.56	-8.351
20091020	-1389.87	-1379.05	-10.82
20091021	-1330.16	-1318.4	-11.764
20091022	-1149.33	-1138.03	-11.297
20091023	-891.538	-881.86	-9.677
20091024	-601.089	-593.884	-7.205
20091025	-316.799	-312.598	-4.202
20091026	-71.314	-70.274	-1.04
20091027	107.377	105.516	1.861
20091028	194.673	190.587	4.086
20091029	170.003	164.689	5.315
20091030	20.469	15.091	5.378
20091031	-252.144	-256.4	4.257
20091101	-622.42	-624.467	2.047
20091102	-1034.72	-1033.66	-1.059
20091103	-1405.76	-1401.02	-4.737
20091104	-1642.16	-1633.7	-8.462
20091105	-1671.18	-1659.68	-11.5
20091106	-1471.38	-1458.35	-13.034
20091107	-1085.91	-1073.49	-12.424
20091108	-610.227	-600.714	-9.512
20091109	-160.95	-156.146	-4.804
20091110	158.694	158.093	0.601
20091111	284.294	278.958	5.336
20091112	201.314	193.088	8.225
20091113	-57.496	-66.157	8.661
20091114	-425.013	-431.766	6.753
20091115	-818.768	-821.957	3.189
20091116	-1161.11	-1160.03	-1.077
20091117	-1395.25	-1390.11	-5.146
20091118	-1493.37	-1485	-8.372
20091119	-1455.78	-1445.38	-10.398
20091120	-1303.64	-1292.55	-11.093
20091121	-1069.57	-1059.1	-10.471
20091122	-789.769	-781.102	-8.667
20091123	-499.762	-493.815	-5.946
20091124	-233.062	-230.361	-2.701
20091125	-21.614	-22.217	0.602
20091126	103.402	99.891	3.511
20091127	112.306	106.65	5.655
20091128	-18.486	-25.252	6.766
20091129	-296.646	-303.291	6.645
20091130	-699.949	-705.099	5.15
20091201	-1163.78	-1166.04	2.261
20091202	-1582.14	-1580.34	-1.794
20091203	-1834.08	-1827.66	-6.413
20091204	-1832.1	-1821.46	-10.633
20091205	-1566.21	-1552.87	-13.34
20091206	-1112.78	-1099.14	-13.643
20091207	-601.184	-589.94	-11.244
20091208	-161.52	-154.892	-6.628
20091209	115.737	116.686	-0.948
20091210	194.232	189.881	4.351
20091211	85.708	77.693	8.014
20091212	-164.949	-174.293	9.344
20091213	-495.691	-504.01	8.319
20091214	-841.107	-846.564	5.457
20091215	-1143.14	-1144.69	1.548
20091216	-1358.59	-1355.98	-2.613
20091217	-1463.04	-1456.68	-6.367
20091218	-1451.09	-1441.85	-9.239
20091219	-1333.13	-1322.21	-10.915
20091220	-1130.66	-1119.42	-11.239
20091221	-871.834	-861.61	-10.223
20091222	-588.217	-580.157	-8.06
20091223	-312.893	-307.81	-5.083
20091224	-80.099	-78.405	-1.695
20091225	74.258	72.555	1.703
20091226	113.611	108.887	4.725
20091227	6.181	-0.789	6.97
20091228	-263.253	-271.242	7.989
20091229	-675.413	-682.753	7.34
20091230	-1159.04	-1163.81	4.761
20091231	-1591.32	-1591.72	0.403
20100101	-1833.66	-1828.64	-5.022
20100102	-1795.25	-1784.95	-10.304
20100103	-1483.91	-1469.86	-14.055
20100104	-1003.94	-988.763	-15.179
20100105	-502.19	-488.901	-13.289
20100106	-103.825	-94.954	-8.871
20100107	122.748	125.861	-3.113
20100108	165.568	163.052	2.516
20100109	51.14	44.396	6.744
20100110	-174.392	-183.219	8.827
20100111	-458.864	-467.505	8.641
20100112	-752.448	-758.996	6.547
20100113	-1012.22	-1015.39	3.167
20100114	-1204.86	-1204.05	-0.817
20100115	-1308.61	-1303.84	-4.777
20100116	-1314.17	-1305.99	-8.182
20100117	-1224.14	-1213.53	-10.618
20100118	-1051.5	-1039.68	-11.823
20100119	-817.685	-805.978	-11.707
20100120	-550.347	-540.002	-10.345
20100121	-281.321	-273.398	-7.923
20100122	-45.681	-40.995	-4.686
20100123	118.594	119.522	-0.928
20100124	172.688	169.738	2.95
20100125	83.295	76.926	6.369
20100126	-164.822	-173.399	8.577
20100127	-550.11	-558.918	8.808
20100128	-997.445	-1004.03	6.583
20100129	-1382.84	-1384.86	2.018
20100130	-1575.39	-1571.36	-4.033
20100131	-1501.9	-1491.77	-10.128
20100201	-1189.03	-1174.36	-14.666
20100202	-747.848	-731.416	-16.432
20100203	-313.58	-298.565	-15.014
20100204	12.528	23.44	-10.912
20100205	185.625	190.934	-5.309
20100206	207.643	207.271	0.372
20100207	107.257	102.343	4.914
20100208	-76.369	-83.958	7.588
20100209	-303.369	-311.567	8.198
20100210	-537.688	-544.646	6.958
20100211	-748.331	-752.649	4.318
20100212	-909.863	-910.681	0.817
20100213	-1003.44	-1000.44	-2.995
20100214	-1017.92	-1011.31	-6.607
20100215	-950.713	-941.129	-9.584
20100216	-808.391	-796.786	-11.604
20100217	-606.662	-594.19	-12.472
20100218	-369.101	-357.011	-12.09
20100219	-125.23	-114.81	-10.42
20100220	91.143	98.63	-7.487
20100221	243.782	247.241	-3.459
20100222	297.679	296.459	1.22
20100223	226.119	220.365	5.754
20100224	22.121	13.049	9.072
20100225	-287.358	-297.473	10.115
20100226	-632.881	-641.129	8.248
20100227	-913.814	-917.422	3.609
20100228	-1035.62	-1032.82	-2.798
20100301	-956.124	-946.768	-9.356
20100302	-707.81	-693.456	-14.354
20100303	-377.821	-361.26	-16.561
20100304	-62.13	-46.532	-15.598
20100305	172.164	184.139	-11.975
20100306	297.803	304.612	-6.809
20100307	318.284	319.677	-1.393
20100308	253.866	250.675	3.19
20100309	130.784	124.508	6.276
20100310	-25.027	-32.648	7.621
20100311	-190.272	-197.577	7.305
20100312	-344.28	-349.874	5.594
20100313	-468.759	-471.613	2.854
20100314	-548.261	-547.761	-0.5
20100315	-571.176	-567.134	-4.043
20100316	-531.262	-523.886	-7.376
20100317	-429.545	-419.396	-10.149
20100318	-275.568	-263.525	-12.043
20100319	-87.144	-74.402	-12.742
20100320	111.177	123.111	-11.934
20100321	290.489	299.894	-9.405
20100322	420.842	426.055	-5.213
20100323	475.806	475.68	0.126
20100324	438.604	433.022	5.582
20100325	309.652	299.854	9.798
20100326	113.209	101.709	11.5
20100327	-102.262	-112.243	9.98
20100328	-275.465	-280.908	5.443
20100329	-354.414	-353.428	-0.987
20100330	-318.564	-310.952	-7.612
20100331	-186.492	-173.75	-12.741
20100401	-3.816	11.411	-15.227
20100402	179.282	194.044	-14.762
20100403	325.846	337.68	-11.835
20100404	417.882	425.303	-7.421
20100405	453.123	455.723	-2.6
20100406	438.922	437.178	1.744
20100407	386.811	381.765	5.045
20100408	308.997	301.961	7.035
20100409	217.119	209.461	7.657
20100410	122.424	115.436	6.988
20100411	36.129	30.931	5.198
20100412	-30.573	-33.099	2.525
20100413	-67.025	-66.281	-0.743
20100414	-64.499	-60.212	-4.287
20100415	-18.387	-10.649	-7.738
20100416	69.756	80.396	-10.64
20100417	191.193	203.628	-12.435
20100418	330.455	342.982	-12.527
20100419	467.347	477.826	-10.479
20100420	580.231	586.506	-6.275
20100421	649.927	650.454	-0.526
20100422	663.813	658.281	5.533
20100423	619.737	609.397	10.34
20100424	528.485	515.977	12.508
20100425	412.766	401.423	11.343
20100426	301.679	294.551	7.128
20100427	222.003	220.96	1.043
20100428	189.801	195.064	-5.263
20100429	206.365	216.606	-10.241
20100430	260.374	273.283	-12.909
20100501	334.338	347.375	-13.037
20100502	411.223	422.261	-11.039
20100503	478.4	486.073	-7.674
20100504	528.688	532.43	-3.742
20100505	559.457	559.349	0.108
20100506	570.878	567.449	3.429
20100507	564.39	558.458	5.931
20100508	542.001	534.569	7.432
20100509	506.308	498.483	7.824
20100510	460.851	453.779	7.073
20100511	410.685	405.469	5.217
20100512	362.817	360.444	2.373
20100513	325.969	327.21	-1.241
20100514	309.392	314.64	-5.248
20100515	320.839	329.895	-9.056
20100516	364.067	375.936	-11.869
20100517	436.687	449.523	-12.837
20100518	529.526	540.869	-11.343
20100519	628.043	635.374	-7.331
20100520	715.255	716.756	-1.502
20100521	775.372	770.599	4.773
20100522	797.415	787.578	9.836
20100523	777.898	765.594	12.304
20100524	721.717	710.163	11.554
20100525	640.944	633.017	7.927
20100526	551.806	549.25	2.556
20100527	470.562	473.647	-3.085
20100528	409.659	417.355	-7.696
20100529	375.607	386.104	-10.497
20100530	369.027	380.341	-11.315
20100531	386.18	396.607	-10.427
20100601	421.097	429.416	-8.319
20100602	467.493	472.972	-5.479
20100603	519.774	522.087	-2.313
20100604	573	572.156	0.845
20100605	622.43	618.735	3.696
20100606	663.174	657.224	5.95
20100607	690.029	682.689	7.34
20100608	697.656	690.015	7.641
20100609	681.484	674.798	6.686
20100610	639.448	635.042	4.405
20100611	574.276	573.377	0.898
20100612	495.561	499.028	-3.467
20100613	419.941	427.923	-7.982
20100614	367.609	379.26	-11.651
20100615	355.6	369.021	-13.42
20100616	391.057	403.605	-12.548
20100617	468.053	477.013	-8.96
20100618	569.311	572.716	-3.404
20100619	671.657	668.952	2.705
20100620	752.649	744.91	7.739
20100621	795.844	785.431	10.414
20100622	793.475	783.272	10.203
[truncated: 2,384 more rows]
